# Supplementary material for: 2-(4-Isopropyl­benzylidene)propanoic acid
Source: Acta Crystallogr Sect E Struct Rep Online. 2008 Jul 12;64(Pt 8):o1456. doi: 10.1107/S1600536808020801 (PMC2962086; doi:10.1107/S1600536808020801)
Supplement: Supplementary file 1 [file e-64-o1456-sup1.cif]

##############################################################################
###                                                                        ###
###        Electronic paper (Acta Crystallographica Section E)             ###
###                                                                        ###
##############################################################################
#                                                                            #
# This CIF contains the data in a paper accepted for publication in Acta     #
# Crystallographica Section E. It conforms to the requirements of Notes      #
# for Authors for Section E, and has been peer reviewed under the auspices   #
# of the IUCr Commission on Journals.                                        #
#                                                                            #
# Full details of the Crystallographic Information File format               #
# are given in the paper "The Crystallographic Information File (CIF):       #
# a New Standard Archive File for Crystallography" by S. R. Hall, F. H.      #
# Allen and I. D. Brown [Acta Cryst. (1991), A47, 655-685].                  #
#                                                                            #
# The current version of the core CIF dictionary is obtainable from          #
# ftp://ftp.iucr.org/pub/cif_core.dic. The current version number is 2.4.    #
#                                                                            #
# Software is freely available for graphical display of the structure(s) in  #
# this CIF.  For information consult the CIF home page http://www.iucr.org/  #
# cif/home.html                                                              #
#                                                                            #
# This file may be used for bona fide research purposes within the           #
# scientific community so long as proper attribution is given to the journal # 
# article from which it was obtained.                                        #
#                                                                            #
##############################################################################
                                             
data_global
_audit_creation_method     ?
_journal_date_recd_electronic     2008-04-21
_journal_date_accepted     2008-07-04
_journal_name_full     'Acta Crystallographica, Section E'
_journal_year     2008
_journal_volume     64
_journal_issue      8
_journal_page_first     o1456
_journal_page_last     o1456
_journal_paper_category     QO
_journal_coeditor_code     JH2064
_publ_contact_author
;Muhammad Nawaz Tahir
University of Sargodha
Department of Physics
Sargodha
Pakistan
;
_publ_contact_author_email     dmntahir_uos@yahoo.com
_publ_contact_author_fax     '0092 48 32 22 121'
_publ_contact_author_phone     '0092 48 92 30 170'
_publ_section_title
;
2-(4-Isopropylbenzylidene)propanoic acid
;
loop_
    _publ_author_name
    _publ_author_address
    'Muhammad, Niaz'
;
Department of Chemistry
Quaid-i-Azam University
Islamabad 45320
Pakistan
;
    'Tahir, M. Nawaz'
;
Department of Physics
University of Sargodha
Sagrodha
Pakistan
;
    'Saqib Ali'
;
Department of Chemistry
Quaid-i-Azam University
Islamabad 45320
Pakistan
;
    'Zia-ur-Rehman'
;
Department of Chemistry
Quaid-i-Azam University
Islamabad 45320
Pakistan
;
    'Kashmiri, Muhammad Akram'
;
Department of Chemistry
Government College University
Lahore
Pakistan
;
data_I
_audit_creation_method     SHELXL-97
_chemical_name_systematic
;
2-(4-Isopropylbenzylidene)propanoic acid
;
_chemical_name_common     ?
_chemical_formula_moiety     'C13 H16 O2'
_chemical_formula_sum     'C13 H16 O2'
_chemical_formula_iupac     'C13 H16 O2'
_chemical_formula_weight     204.26
_chemical_melting_point     ?
_symmetry_cell_setting     triclinic
_symmetry_space_group_name_H-M     'P -1'
_symmetry_space_group_name_Hall     '-P 1'
loop_
    _symmetry_equiv_pos_as_xyz
    'x, y, z'
    '-x, -y, -z'
_cell_length_a     9.8406(4)
_cell_length_b     10.5739(4)
_cell_length_c     11.9142(5)
_cell_angle_alpha     96.330(2)
_cell_angle_beta     98.486(3)
_cell_angle_gamma     104.497(2)
_cell_volume     1172.99(8)
_cell_formula_units_Z     4
_cell_measurement_reflns_used     2803
_cell_measurement_theta_min     2.17
_cell_measurement_theta_max     28.77
_cell_measurement_temperature     296(2)
_exptl_crystal_description     prismatic
_exptl_crystal_colour     Colourless
_exptl_crystal_size_max     0.30
_exptl_crystal_size_mid     0.18
_exptl_crystal_size_min     0.12
_exptl_crystal_density_diffrn     1.157
_exptl_crystal_density_meas     ?
_exptl_crystal_density_method     'not measured'
_exptl_crystal_F_000     440
_exptl_absorpt_coefficient_mu     0.077
_exptl_absorpt_correction_type     multi-scan
_exptl_absorpt_process_details     '(SADABS; Bruker, 2005)'
_exptl_absorpt_correction_T_min     0.977
_exptl_absorpt_correction_T_max     0.986
_exptl_special_details
;
;
_diffrn_ambient_temperature     296(2)
_diffrn_radiation_type     'MoK\a radiation'
_diffrn_radiation_wavelength     0.71073
_diffrn_radiation_source     'fine-focus sealed tube'
_diffrn_radiation_monochromator     graphite
_diffrn_measurement_device_type     'Bruker Kappa APEXII CCD'
_diffrn_measurement_method     \w
_diffrn_detector_area_resol_mean     7.4
_diffrn_reflns_number     23066
_diffrn_reflns_av_R_equivalents     0.0327
_diffrn_reflns_av_sigmaI/netI     0.0378
_diffrn_reflns_theta_min     2.17
_diffrn_reflns_theta_max     28.77
_diffrn_reflns_theta_full     25.00
_diffrn_measured_fraction_theta_max     0.983
_diffrn_measured_fraction_theta_full     0.993
_diffrn_reflns_limit_h_min     -13
_diffrn_reflns_limit_h_max     13
_diffrn_reflns_limit_k_min     -13
_diffrn_reflns_limit_k_max     14
_diffrn_reflns_limit_l_min     -15
_diffrn_reflns_limit_l_max     16
_diffrn_standards_number     0
_diffrn_standards_interval_count     ?
_diffrn_standards_interval_time     ?
_diffrn_standards_decay_%     ?
_refine_special_details
;
Refinement of <i>F</i>^2^ against ALL reflections. The weighted <i>R</i>-factor
<i>wR</i> and goodness of fit <i>S</i> are based on <i>F</i>^2^, conventional
<i>R</i>-factors <i>R</i> are based on <i>F</i>, with <i>F</i> set to zero for
negative <i>F</i>^2^. The threshold expression of <i>F</i>^2^ >
\s(<i>F</i>^2^) is used only for calculating <i>R</i>-factors(gt) <i>etc</i>.
and is not relevant to the choice of reflections for refinement.
<i>R</i>-factors based on <i>F</i>^2^ are statistically about twice as large
as those based on <i>F</i>, and <i>R</i>- factors based on ALL data will be
even larger.
;
_reflns_number_total     6000
_reflns_number_gt     2803
_reflns_threshold_expression     I>3\s(I)
_refine_ls_structure_factor_coef     Fsqd
_refine_ls_matrix_type     full
_refine_ls_R_factor_all     0.0540
_refine_ls_R_factor_gt     0.0534
_refine_ls_wR_factor_gt     0.1144
_refine_ls_wR_factor_ref     0.1571
_refine_ls_goodness_of_fit_ref     1.039
_refine_ls_restrained_S_all     1.039
_refine_ls_number_reflns     6000
_refine_ls_number_parameters     290
_refine_ls_number_restraints     0
_refine_ls_hydrogen_treatment     mixed
_refine_ls_weighting_scheme     calc
_refine_ls_weighting_details
         'calc w=1/[\s^2^(Fo^2^)+(0.0998P)^2^+0.3929P] where P=(Fo^2^+2Fc^2^)/3'
_atom_sites_solution_hydrogens     geom
_atom_sites_solution_primary     direct
_atom_sites_solution_secondary     difmap
_refine_ls_shift/su_max     0.002
_refine_ls_shift/su_mean     0.000
_refine_diff_density_max     0.28
_refine_diff_density_min     -0.23
_refine_ls_extinction_method     empirical
_refine_ls_extinction_coef     0.020(3)
_refine_ls_extinction_expression
                                  'Fc^*^=kFc[1+0.001xFc^2^\l^3^/sin(2\q)]^-1/4^'
loop_
    _atom_type_symbol
    _atom_type_description
    _atom_type_scat_dispersion_real
    _atom_type_scat_dispersion_imag
    _atom_type_scat_source
    'C' 'C' 0.0033 0.0016
                         'International Tables Vol C Tables 4.2.6.8 and 6.1.1.4'
    'H' 'H' 0.0000 0.0000
                         'International Tables Vol C Tables 4.2.6.8 and 6.1.1.4'
    'O' 'O' 0.0106 0.0060
                         'International Tables Vol C Tables 4.2.6.8 and 6.1.1.4'
_computing_data_collection     'APEX2 (Bruker, 2007)'
_computing_cell_refinement     'APEX2 (Bruker, 2007)'
_computing_data_reduction     'SAINT (Bruker, 2007)'
_computing_structure_solution     'SHELXS97 (Sheldrick, 2008)'
_computing_structure_refinement     'SHELXL97 (Sheldrick, 2008)'
_computing_molecular_graphics
                  'ORTEP-3 for Windows (Farrugia, 1997) and PLATON (Spek, 2003)'
_computing_publication_material
                                'WinGX (Farrugia, 1999) and PLATON (Spek, 2003)'
loop_
    _atom_site_type_symbol
    _atom_site_label
    _atom_site_fract_x
    _atom_site_fract_y
    _atom_site_fract_z
    _atom_site_U_iso_or_equiv
    _atom_site_thermal_displace_type
    _atom_site_calc_flag
    _atom_site_refinement_flags
    _atom_site_occupancy
    O O1 0.4946(3) 0.6966(3) 0.41038(19) 0.0929(11) Uani . . 1.000
    O O2 0.3929(3) 0.8025(3) 0.52698(18) 0.0859(10) Uani . . 1.000
    C C1 0.4167(3) 0.7736(3) 0.4302(3) 0.0604(10) Uani . . 1.000
    C C2 0.3538(3) 0.8277(3) 0.3319(2) 0.0558(10) Uani . . 1.000
    C C3 0.3665(3) 0.7807(3) 0.2271(2) 0.0572(10) Uani . . 1.000
    C C4 0.3150(3) 0.8149(3) 0.1158(2) 0.0529(9) Uani . . 1.000
    C C5 0.2805(3) 0.7198(3) 0.0194(2) 0.0567(10) Uani . . 1.000
    C C6 0.2312(3) 0.7457(3) -0.0873(2) 0.0575(9) Uani . . 1.000
    C C7 0.2160(3) 0.8681(3) -0.1039(2) 0.0536(9) Uani . . 1.000
    C C8 0.2534(4) 0.9643(3) -0.0083(3) 0.0816(13) Uani . . 1.000
    C C9 0.3021(4) 0.9397(3) 0.0992(3) 0.0802(13) Uani . . 1.000
    C C10 0.1631(3) 0.8967(3) -0.2215(3) 0.0652(11) Uani . . 1.000
    C C11 0.2802(4) 0.9901(4) -0.2652(3) 0.0981(16) Uani . . 1.000
    C C12 0.0319(4) 0.9478(4) -0.2243(3) 0.0919(17) Uani . . 1.000
    C C13 0.2769(4) 0.9280(3) 0.3617(3) 0.0818(12) Uani . . 1.000
    O O3 0.5215(3) 0.7354(3) -0.28826(18) 0.0829(9) Uani . . 1.000
    O O4 0.6264(3) 0.6312(3) -0.40400(18) 0.0887(10) Uani . . 1.000
    C C14 0.6113(3) 0.6697(3) -0.3062(2) 0.0559(10) Uani . . 1.000
    C C15 0.6987(3) 0.6413(3) -0.2046(2) 0.0531(9) Uani . . 1.000
    C C16 0.6664(3) 0.6713(3) -0.1024(2) 0.0538(9) Uani . . 1.000
    C C17 0.7335(3) 0.6564(2) 0.0123(2) 0.0490(9) Uani . . 1.000
    C C18 0.6479(3) 0.6330(3) 0.0942(2) 0.0640(10) Uani . . 1.000
    C C19 0.7024(3) 0.6191(3) 0.2041(2) 0.0697(13) Uani . . 1.000
    C C20 0.8461(3) 0.6321(3) 0.2382(2) 0.0548(9) Uani . . 1.000
    C C21 0.9313(3) 0.6562(3) 0.1571(2) 0.0561(9) Uani . . 1.000
    C C22 0.8773(3) 0.6688(3) 0.0464(2) 0.0562(9) Uani . . 1.000
    C C23 0.9076(4) 0.6231(3) 0.3602(3) 0.0708(11) Uani . . 1.000
    C C24 0.8264(4) 0.5008(4) 0.4022(3) 0.0926(16) Uani . . 1.000
    C C25 0.9114(4) 0.7468(4) 0.4414(3) 0.0945(16) Uani . . 1.000
    C C26 0.8123(3) 0.5764(3) -0.2296(3) 0.0682(11) Uani . . 1.000
    H H1 0.537(4) 0.669(4) 0.476(3) 0.1113 Uiso . . 1.000
    H H3 0.410(3) 0.709(3) 0.218(2) 0.0686 Uiso . . 1.000
    H H5 0.29082 0.63593 0.02693 0.0680 Uiso . . 1.000
    H H6 0.20748 0.67847 -0.14988 0.0690 Uiso . . 1.000
    H H8 0.24547 1.04865 -0.01676 0.0975 Uiso . . 1.000
    H H9 0.32671 1.00736 0.16152 0.0961 Uiso . . 1.000
    H H10 0.140(3) 0.809(3) -0.279(3) 0.0784 Uiso . . 1.000
    H H11A 0.24320 1.00662 -0.33965 0.1470 Uiso . . 1.000
    H H11B 0.35749 0.95085 -0.27047 0.1470 Uiso . . 1.000
    H H11C 0.31399 1.07189 -0.21301 0.1470 Uiso . . 1.000
    H H12A 0.00214 0.96492 -0.30028 0.1381 Uiso . . 1.000
    H H12B 0.05422 1.02807 -0.17077 0.1381 Uiso . . 1.000
    H H12C -0.04376 0.88278 -0.20377 0.1381 Uiso . . 1.000
    H H13A 0.28465 0.94509 0.44353 0.1227 Uiso . . 1.000
    H H13B 0.17804 0.89513 0.32631 0.1227 Uiso . . 1.000
    H H13C 0.31834 1.00840 0.33437 0.1227 Uiso . . 1.000
    H H3A 0.470(4) 0.748(3) -0.356(3) 0.0995 Uiso . . 1.000
    H H16 0.587(3) 0.701(3) -0.102(2) 0.0645 Uiso . . 1.000
    H H18 0.55108 0.62637 0.07461 0.0768 Uiso . . 1.000
    H H19 0.64129 0.60065 0.25632 0.0836 Uiso . . 1.000
    H H21 1.02841 0.66423 0.17740 0.0674 Uiso . . 1.000
    H H22 0.93853 0.68585 -0.00598 0.0674 Uiso . . 1.000
    H H23 1.009(4) 0.624(3) 0.362(3) 0.0851 Uiso . . 1.000
    H H24A 0.86976 0.49923 0.47953 0.1391 Uiso . . 1.000
    H H24B 0.82917 0.42321 0.35347 0.1391 Uiso . . 1.000
    H H24C 0.72907 0.50259 0.40018 0.1391 Uiso . . 1.000
    H H25A 0.95096 0.73954 0.51830 0.1420 Uiso . . 1.000
    H H25B 0.81621 0.75538 0.43888 0.1420 Uiso . . 1.000
    H H25C 0.96945 0.82322 0.41810 0.1420 Uiso . . 1.000
    H H26A 0.81376 0.56746 -0.31044 0.1023 Uiso . . 1.000
    H H26B 0.79248 0.49055 -0.20633 0.1023 Uiso . . 1.000
    H H26C 0.90349 0.62961 -0.18800 0.1023 Uiso . . 1.000
loop_
    _atom_site_aniso_label
    _atom_site_aniso_U_11
    _atom_site_aniso_U_22
    _atom_site_aniso_U_33
    _atom_site_aniso_U_12
    _atom_site_aniso_U_13
    _atom_site_aniso_U_23
    O1 0.124(2) 0.133(2) 0.0530(14) 0.0852(18) 0.0161(13) 0.0295(13)
    O2 0.1026(17) 0.129(2) 0.0474(13) 0.0638(15) 0.0173(12) 0.0229(12)
    C1 0.0587(17) 0.0766(19) 0.0484(18) 0.0235(14) 0.0068(13) 0.0122(14)
    C2 0.0520(16) 0.0657(17) 0.0501(17) 0.0173(13) 0.0042(12) 0.0140(13)
    C3 0.0579(17) 0.0641(17) 0.0521(18) 0.0204(14) 0.0070(13) 0.0150(13)
    C4 0.0521(15) 0.0582(16) 0.0479(16) 0.0154(12) 0.0041(12) 0.0113(12)
    C5 0.0657(17) 0.0561(16) 0.0539(18) 0.0277(13) 0.0077(13) 0.0108(13)
    C6 0.0669(17) 0.0578(16) 0.0485(16) 0.0256(13) 0.0022(13) 0.0015(12)
    C7 0.0585(16) 0.0545(15) 0.0463(16) 0.0175(12) 0.0013(12) 0.0073(12)
    C8 0.132(3) 0.0526(17) 0.059(2) 0.0344(18) -0.0045(19) 0.0109(14)
    C9 0.127(3) 0.0553(17) 0.0504(19) 0.0250(17) -0.0045(18) 0.0022(13)
    C10 0.082(2) 0.0626(18) 0.0511(18) 0.0279(16) -0.0016(15) 0.0081(14)
    C11 0.119(3) 0.114(3) 0.070(2) 0.033(2) 0.028(2) 0.033(2)
    C12 0.096(3) 0.101(3) 0.086(3) 0.050(2) -0.006(2) 0.021(2)
    C13 0.096(2) 0.100(2) 0.060(2) 0.051(2) 0.0051(17) 0.0127(17)
    O3 0.0924(16) 0.1221(19) 0.0495(13) 0.0610(15) 0.0026(11) 0.0178(12)
    O4 0.121(2) 0.1225(19) 0.0434(13) 0.0694(16) 0.0134(12) 0.0186(12)
    C14 0.0642(17) 0.0628(16) 0.0431(17) 0.0216(14) 0.0066(13) 0.0128(12)
    C15 0.0584(16) 0.0521(14) 0.0479(16) 0.0146(12) 0.0059(12) 0.0105(12)
    C16 0.0567(16) 0.0578(16) 0.0483(17) 0.0213(13) 0.0034(13) 0.0093(12)
    C17 0.0559(16) 0.0495(14) 0.0431(15) 0.0198(11) 0.0046(12) 0.0069(11)
    C18 0.0521(16) 0.098(2) 0.0483(17) 0.0340(15) 0.0073(13) 0.0095(15)
    C19 0.0619(19) 0.113(3) 0.0445(17) 0.0346(17) 0.0169(14) 0.0206(16)
    C20 0.0565(17) 0.0635(16) 0.0466(16) 0.0220(13) 0.0048(13) 0.0109(12)
    C21 0.0468(15) 0.0680(17) 0.0530(17) 0.0167(12) 0.0035(13) 0.0116(13)
    C22 0.0537(16) 0.0681(17) 0.0469(16) 0.0138(13) 0.0112(12) 0.0131(13)
    C23 0.0678(19) 0.100(2) 0.0496(18) 0.0323(18) 0.0030(15) 0.0207(16)
    C24 0.132(3) 0.093(3) 0.057(2) 0.038(2) 0.008(2) 0.0242(18)
    C25 0.110(3) 0.099(3) 0.057(2) 0.010(2) -0.0022(19) 0.0044(18)
    C26 0.080(2) 0.077(2) 0.0547(19) 0.0349(16) 0.0105(15) 0.0105(14)
_geom_special_details
;
Bond distances, angles <i>etc</i>. have been calculated using the rounded
fractional coordinates. All su's are estimated from the variances of the
(full) variance-covariance matrix. The cell e.s.d.'s are taken into account in
the estimation of distances, angles and torsion angles
;
loop_
    _geom_bond_atom_site_label_1
    _geom_bond_atom_site_label_2
    _geom_bond_site_symmetry_1
    _geom_bond_site_symmetry_2
    _geom_bond_distance
    _geom_bond_publ_flag
    O1 C1 . . 1.277(4) no
    O2 C1 . . 1.231(4) no
    O1 H1 . . 0.94(4) no
    O3 C14 . . 1.281(4) no
    O4 C14 . . 1.234(3) no
    O3 H3A . . 0.93(4) no
    C1 C2 . . 1.481(4) no
    C2 C13 . . 1.491(5) no
    C2 C3 . . 1.327(3) no
    C3 C4 . . 1.465(4) no
    C4 C5 . . 1.380(4) no
    C4 C9 . . 1.390(4) no
    C5 C6 . . 1.374(4) no
    C6 C7 . . 1.372(4) no
    C7 C10 . . 1.511(4) no
    C7 C8 . . 1.379(4) no
    C8 C9 . . 1.376(5) no
    C10 C11 . . 1.515(5) no
    C10 C12 . . 1.517(5) no
    C3 H3 . . 0.96(3) no
    C5 H5 . . 0.9300 no
    C6 H6 . . 0.9300 no
    C8 H8 . . 0.9300 no
    C9 H9 . . 0.9300 no
    C10 H10 . . 1.04(3) no
    C11 H11A . . 0.9600 no
    C11 H11B . . 0.9600 no
    C11 H11C . . 0.9600 no
    C12 H12C . . 0.9600 no
    C12 H12B . . 0.9600 no
    C12 H12A . . 0.9600 no
    C13 H13A . . 0.9600 no
    C13 H13B . . 0.9600 no
    C13 H13C . . 0.9600 no
    C14 C15 . . 1.482(4) no
    C15 C16 . . 1.328(4) no
    C15 C26 . . 1.499(4) no
    C16 C17 . . 1.470(3) no
    C17 C18 . . 1.384(4) no
    C17 C22 . . 1.382(4) no
    C18 C19 . . 1.378(3) no
    C19 C20 . . 1.380(4) no
    C20 C21 . . 1.374(4) no
    C20 C23 . . 1.513(4) no
    C21 C22 . . 1.381(3) no
    C23 C24 . . 1.518(5) no
    C23 C25 . . 1.528(5) no
    C16 H16 . . 0.91(3) no
    C18 H18 . . 0.9300 no
    C19 H19 . . 0.9300 no
    C21 H21 . . 0.9300 no
    C22 H22 . . 0.9300 no
    C23 H23 . . 0.99(4) no
    C24 H24A . . 0.9600 no
    C24 H24B . . 0.9600 no
    C24 H24C . . 0.9600 no
    C25 H25A . . 0.9600 no
    C25 H25B . . 0.9600 no
    C25 H25C . . 0.9600 no
    C26 H26A . . 0.9600 no
    C26 H26B . . 0.9600 no
    C26 H26C . . 0.9600 no
loop_
    _geom_contact_atom_site_label_1
    _geom_contact_atom_site_label_2
    _geom_contact_distance
    _geom_contact_site_symmetry_1
    _geom_contact_site_symmetry_2
    _geom_contact_publ_flag
    O1 O4 2.644(4) . 1_556 no
    O2 O3 2.631(3) . 1_556 no
    O2 C14 3.377(4) . 1_556 no
    O3 O2 2.631(3) . 1_554 no
    O4 C1 3.382(4) . 1_554 no
    O4 O1 2.644(4) . 1_554 no
    O1 H19 2.7500 . . no
    O1 H3A 2.83(4) . 1_556 no
    O1 H3 2.35(2) . . no
    O2 H11B 2.8400 . 1_556 no
    O2 H13A 2.2800 . . no
    O2 H3A 1.71(4) . 1_556 no
    O3 H9 2.8800 . 2_675 no
    O3 H16 2.31(2) . . no
    O3 H1 2.86(4) . 1_554 no
    O4 H1 1.71(4) . 1_554 no
    O4 H26A 2.3000 . . no
    C1 O4 3.382(4) . 1_556 no
    C9 C13 3.187(5) . . no
    C13 C9 3.187(5) . . no
    C14 O2 3.377(4) . 1_554 no
    C22 C26 3.246(4) . . no
    C26 C22 3.246(4) . . no
    C1 H3A 2.58(3) . 1_556 no
    C2 H9 2.9600 . . no
    C3 H26B 2.8700 . 2_665 no
    C5 H18 3.0700 . . no
    C8 H11C 2.8800 . . no
    C8 H12B 2.8100 . . no
    C9 H13C 2.7900 . . no
    C11 H8 3.0400 . . no
    C12 H8 2.9000 . . no
    C13 H9 2.6900 . . no
    C14 H1 2.59(4) . 1_554 no
    C15 H22 2.9900 . . no
    C16 H8 2.9900 . 2_675 no
    C17 H5 3.0200 . 2_665 no
    C17 H8 3.0700 . 2_675 no
    C19 H24C 2.7700 . . no
    C19 H25B 2.9200 . . no
    C22 H26C 2.8400 . . no
    C24 H19 2.8100 . . no
    C26 H22 2.7600 . . no
    H1 O4 1.71(4) . 1_556 no
    H1 O3 2.86(4) . 1_556 no
    H1 C14 2.59(4) . 1_556 no
    H1 H3A 2.33(5) . 1_556 no
    H3 H5 2.3500 . . no
    H3 O1 2.35(2) . . no
    H3 H18 2.5700 . . no
    H3 H26B 2.4900 . 2_665 no
    H3A C1 2.58(3) . 1_554 no
    H3A O1 2.83(4) . 1_554 no
    H3A O2 1.71(4) . 1_554 no
    H3A H1 2.33(5) . 1_554 no
    H5 H3 2.3500 . . no
    H5 H18 2.5700 . . no
    H5 C17 3.0200 . 2_665 no
    H6 H10 2.3100 . . no
    H6 H24B 2.4800 . 2_665 no
    H8 H11C 2.5500 . . no
    H8 H12B 2.3800 . . no
    H8 C16 2.9900 . 2_675 no
    H8 C17 3.0700 . 2_675 no
    H8 C12 2.9000 . . no
    H8 C11 3.0400 . . no
    H9 C13 2.6900 . . no
    H9 C2 2.9600 . . no
    H9 O3 2.8800 . 2_675 no
    H9 H13C 2.0700 . . no
    H10 H6 2.3100 . . no
    H11A H12A 2.4300 . . no
    H11B O2 2.8400 . 1_554 no
    H11C C8 2.8800 . . no
    H11C H8 2.5500 . . no
    H12A H13B 2.5900 . 2_575 no
    H12A H11A 2.4300 . . no
    H12B C8 2.8100 . . no
    H12B H8 2.3800 . . no
    H13A O2 2.2800 . . no
    H13B H25C 2.4600 . 1_455 no
    H13B H12A 2.5900 . 2_575 no
    H13C C9 2.7900 . . no
    H13C H9 2.0700 . . no
    H16 O3 2.31(2) . . no
    H16 H18 2.3700 . . no
    H18 C5 3.0700 . . no
    H18 H3 2.5700 . . no
    H18 H5 2.5700 . . no
    H18 H16 2.3700 . . no
    H19 O1 2.7500 . . no
    H19 C24 2.8100 . . no
    H19 H24C 2.2700 . . no
    H21 H23 2.3100 . . no
    H22 C15 2.9900 . . no
    H22 C26 2.7600 . . no
    H22 H26C 2.1400 . . no
    H23 H21 2.3100 . . no
    H24A H25A 2.4300 . . no
    H24A H24A 2.5300 . 2_766 no
    H24B H6 2.4800 . 2_665 no
    H24C C19 2.7700 . . no
    H24C H19 2.2700 . . no
    H24C H25B 2.5600 . . no
    H25A H24A 2.4300 . . no
    H25B C19 2.9200 . . no
    H25B H24C 2.5600 . . no
    H25C H13B 2.4600 . 1_655 no
    H26A O4 2.3000 . . no
    H26B C3 2.8700 . 2_665 no
    H26B H3 2.4900 . 2_665 no
    H26C C22 2.8400 . . no
    H26C H22 2.1400 . . no
loop_
    _geom_angle_atom_site_label_1
    _geom_angle_atom_site_label_2
    _geom_angle_atom_site_label_3
    _geom_angle_site_symmetry_1
    _geom_angle_site_symmetry_2
    _geom_angle_site_symmetry_3
    _geom_angle
    _geom_angle_publ_flag
    C1 O1 H1 . . . 115(2) no
    C14 O3 H3A . . . 113(2) no
    O1 C1 O2 . . . 122.1(3) no
    O1 C1 C2 . . . 117.7(3) no
    O2 C1 C2 . . . 120.2(3) no
    C1 C2 C13 . . . 115.4(2) no
    C1 C2 C3 . . . 118.2(3) no
    C3 C2 C13 . . . 126.4(3) no
    C2 C3 C4 . . . 129.9(3) no
    C3 C4 C9 . . . 124.2(3) no
    C3 C4 C5 . . . 119.0(3) no
    C5 C4 C9 . . . 116.7(3) no
    C4 C5 C6 . . . 121.8(3) no
    C5 C6 C7 . . . 121.7(3) no
    C8 C7 C10 . . . 121.6(3) no
    C6 C7 C8 . . . 116.7(2) no
    C6 C7 C10 . . . 121.6(2) no
    C7 C8 C9 . . . 122.2(3) no
    C4 C9 C8 . . . 120.8(3) no
    C7 C10 C12 . . . 112.2(3) no
    C7 C10 C11 . . . 111.5(3) no
    C11 C10 C12 . . . 111.2(3) no
    C2 C3 H3 . . . 118.7(14) no
    C4 C3 H3 . . . 111.3(14) no
    C6 C5 H5 . . . 119.00 no
    C4 C5 H5 . . . 119.00 no
    C5 C6 H6 . . . 119.00 no
    C7 C6 H6 . . . 119.00 no
    C9 C8 H8 . . . 119.00 no
    C7 C8 H8 . . . 119.00 no
    C4 C9 H9 . . . 120.00 no
    C8 C9 H9 . . . 120.00 no
    C11 C10 H10 . . . 103.8(18) no
    C12 C10 H10 . . . 110.3(17) no
    C7 C10 H10 . . . 107.5(19) no
    C10 C11 H11B . . . 109.00 no
    C10 C11 H11C . . . 109.00 no
    H11A C11 H11B . . . 110.00 no
    H11A C11 H11C . . . 110.00 no
    H11B C11 H11C . . . 109.00 no
    C10 C11 H11A . . . 109.00 no
    C10 C12 H12A . . . 109.00 no
    C10 C12 H12C . . . 109.00 no
    H12A C12 H12B . . . 109.00 no
    H12A C12 H12C . . . 109.00 no
    H12B C12 H12C . . . 109.00 no
    C10 C12 H12B . . . 110.00 no
    C2 C13 H13A . . . 110.00 no
    C2 C13 H13C . . . 109.00 no
    H13A C13 H13B . . . 109.00 no
    C2 C13 H13B . . . 109.00 no
    H13B C13 H13C . . . 109.00 no
    H13A C13 H13C . . . 109.00 no
    O3 C14 O4 . . . 122.0(3) no
    O3 C14 C15 . . . 117.7(2) no
    O4 C14 C15 . . . 120.4(3) no
    C14 C15 C16 . . . 117.6(3) no
    C14 C15 C26 . . . 115.6(2) no
    C16 C15 C26 . . . 126.8(3) no
    C15 C16 C17 . . . 130.1(3) no
    C16 C17 C22 . . . 125.0(2) no
    C18 C17 C22 . . . 117.0(2) no
    C16 C17 C18 . . . 117.9(3) no
    C17 C18 C19 . . . 121.7(3) no
    C18 C19 C20 . . . 121.2(3) no
    C19 C20 C21 . . . 117.1(2) no
    C21 C20 C23 . . . 121.5(3) no
    C19 C20 C23 . . . 121.4(3) no
    C20 C21 C22 . . . 122.1(3) no
    C17 C22 C21 . . . 120.9(3) no
    C20 C23 C25 . . . 110.6(3) no
    C24 C23 C25 . . . 109.8(3) no
    C20 C23 C24 . . . 112.6(3) no
    C15 C16 H16 . . . 116.4(15) no
    C17 C16 H16 . . . 113.4(15) no
    C17 C18 H18 . . . 119.00 no
    C19 C18 H18 . . . 119.00 no
    C18 C19 H19 . . . 119.00 no
    C20 C19 H19 . . . 119.00 no
    C20 C21 H21 . . . 119.00 no
    C22 C21 H21 . . . 119.00 no
    C17 C22 H22 . . . 120.00 no
    C21 C22 H22 . . . 120.00 no
    C20 C23 H23 . . . 107(2) no
    C24 C23 H23 . . . 111.1(19) no
    C25 C23 H23 . . . 105.4(19) no
    C23 C24 H24A . . . 109.00 no
    C23 C24 H24B . . . 109.00 no
    C23 C24 H24C . . . 109.00 no
    H24A C24 H24B . . . 109.00 no
    H24A C24 H24C . . . 109.00 no
    H24B C24 H24C . . . 109.00 no
    C23 C25 H25A . . . 109.00 no
    C23 C25 H25B . . . 109.00 no
    C23 C25 H25C . . . 109.00 no
    H25A C25 H25B . . . 109.00 no
    H25A C25 H25C . . . 109.00 no
    H25B C25 H25C . . . 109.00 no
    C15 C26 H26A . . . 109.00 no
    C15 C26 H26B . . . 109.00 no
    C15 C26 H26C . . . 109.00 no
    H26A C26 H26B . . . 109.00 no
    H26A C26 H26C . . . 109.00 no
    H26B C26 H26C . . . 109.00 no
loop_
    _geom_torsion_atom_site_label_1
    _geom_torsion_atom_site_label_2
    _geom_torsion_atom_site_label_3
    _geom_torsion_atom_site_label_4
    _geom_torsion_site_symmetry_1
    _geom_torsion_site_symmetry_2
    _geom_torsion_site_symmetry_3
    _geom_torsion_site_symmetry_4
    _geom_torsion
    _geom_torsion_publ_flag
    O1 C1 C2 C3 . . . . 8.4(5) no
    O1 C1 C2 C13 . . . . -173.7(3) no
    O2 C1 C2 C3 . . . . -171.3(3) no
    O2 C1 C2 C13 . . . . 6.6(5) no
    C1 C2 C3 C4 . . . . 179.7(3) no
    C13 C2 C3 C4 . . . . 2.0(6) no
    C2 C3 C4 C5 . . . . -150.3(3) no
    C2 C3 C4 C9 . . . . 31.8(5) no
    C3 C4 C5 C6 . . . . 179.8(3) no
    C9 C4 C5 C6 . . . . -2.1(5) no
    C3 C4 C9 C8 . . . . 179.7(3) no
    C5 C4 C9 C8 . . . . 1.7(5) no
    C4 C5 C6 C7 . . . . 1.1(5) no
    C5 C6 C7 C8 . . . . 0.4(5) no
    C5 C6 C7 C10 . . . . 179.4(3) no
    C6 C7 C8 C9 . . . . -0.8(5) no
    C10 C7 C8 C9 . . . . -179.8(3) no
    C6 C7 C10 C11 . . . . -111.1(3) no
    C6 C7 C10 C12 . . . . 123.4(3) no
    C8 C7 C10 C11 . . . . 68.0(4) no
    C8 C7 C10 C12 . . . . -57.6(4) no
    C7 C8 C9 C4 . . . . -0.3(6) no
    O3 C14 C15 C16 . . . . 8.1(4) no
    O3 C14 C15 C26 . . . . -174.0(3) no
    O4 C14 C15 C16 . . . . -172.2(3) no
    O4 C14 C15 C26 . . . . 5.7(4) no
    C14 C15 C16 C17 . . . . -179.3(3) no
    C26 C15 C16 C17 . . . . 3.1(5) no
    C15 C16 C17 C18 . . . . -149.2(3) no
    C15 C16 C17 C22 . . . . 33.4(5) no
    C16 C17 C18 C19 . . . . -179.4(3) no
    C22 C17 C18 C19 . . . . -1.7(4) no
    C16 C17 C22 C21 . . . . 178.4(3) no
    C18 C17 C22 C21 . . . . 0.9(4) no
    C17 C18 C19 C20 . . . . 2.1(5) no
    C18 C19 C20 C21 . . . . -1.6(5) no
    C18 C19 C20 C23 . . . . 177.2(3) no
    C19 C20 C21 C22 . . . . 0.8(5) no
    C23 C20 C21 C22 . . . . -177.9(3) no
    C19 C20 C23 C24 . . . . 50.7(4) no
    C19 C20 C23 C25 . . . . -72.6(4) no
    C21 C20 C23 C24 . . . . -130.6(3) no
    C21 C20 C23 C25 . . . . 106.1(4) no
    C20 C21 C22 C17 . . . . -0.6(5) no
loop_
    _geom_hbond_atom_site_label_D
    _geom_hbond_atom_site_label_H
    _geom_hbond_atom_site_label_A
    _geom_hbond_site_symmetry_A
    _geom_hbond_distance_DH
    _geom_hbond_distance_HA
    _geom_hbond_distance_DA
    _geom_hbond_angle_DHA
    _geom_hbond_publ_flag
    O1 H1 O4 1_556 0.94(4) 1.71(4) 2.644(4) 175(3) yes
    O3 H3A O2 1_554 0.93(4) 1.71(4) 2.631(3) 169(3) yes
    C3 H3 O1 . 0.96(3) 2.35(2) 2.707(4) 101.2(16) yes
    C13 H13A O2 . 0.9600 2.2800 2.759(4) 110.00 yes
    C16 H16 O3 . 0.91(3) 2.31(2) 2.698(4) 105.1(18) yes
    C26 H26A O4 . 0.9600 2.3000 2.770(4) 110.00 yes
