# Supplementary material for: 2-(4-Isopropyl­benzylidene)propanoic acid
Source: Acta Crystallogr Sect E Struct Rep Online. 2008 Jul 12;64(Pt 8):o1456. doi: 10.1107/S1600536808020801 (PMC2962086; doi:10.1107/S1600536808020801)
Supplement: Supplementary file 2 [file e-64-o1456-Isup2.hkl]

#
# h,k,l, Fc-squared, Fo-squared, sigma(Fo-squared) and status flag
#
data_I
_shelx_title ' AM11_0m in P-1'
_shelx_refln_list_code          4
_shelx_F_calc_maximum      176.79
_exptl_crystal_F_000       440.00
_reflns_d_resolution_high  0.7384
 
loop_
 _symmetry_equiv_pos_as_xyz
 'x, y, z'
 '-x, -y, -z'
 
_cell_length_a     9.8406
_cell_length_b    10.5739
_cell_length_c    11.9142
_cell_angle_alpha  96.330
_cell_angle_beta   98.486
_cell_angle_gamma 104.497
 
_shelx_F_squared_multiplier     1.000
 
loop_
 _refln_index_h
 _refln_index_k
 _refln_index_l
 _refln_F_squared_calc
 _refln_F_squared_meas
 _refln_F_squared_sigma
 _refln_observed_status
   1   0   0     1487.38     1445.44     50.32 o
   2   0   0     4200.82     4215.75     36.13 o
   3   0   0      940.11     1006.09      8.93 o
   4   0   0       68.28       74.96      1.14 o
   5   0   0      178.74      187.48      2.42 o
   6   0   0       20.25       19.67      0.87 o
   7   0   0       10.23       14.96      0.97 o
   8   0   0        1.41        1.14      1.04 <
   9   0   0       16.08       19.70      1.62 o
  10   0   0        0.63        1.59      1.20 <
  11   0   0        0.14        0.53      1.49 <
  12   0   0        0.03       -1.94      2.23 <
 -12   1   0        0.42        0.71      1.96 <
 -11   1   0        1.87       -1.00      1.27 <
 -10   1   0       13.28       14.52      1.58 o
  -9   1   0        1.80        0.39      1.02 <
  -8   1   0        4.86        5.33      0.95 o
  -7   1   0       36.52       32.79      1.27 o
  -6   1   0      208.82      262.01      3.58 o
  -5   1   0        0.22        3.65      0.50 o
  -4   1   0     1937.50     2069.60     18.05 o
  -3   1   0     3159.92     3086.85     28.88 o
  -2   1   0      378.85      371.32      3.53 o
  -1   1   0        1.09        0.74      0.21 o
   1   1   0        3.06        2.13      0.24 o
   2   1   0     1989.67     1984.82     16.57 o
   3   1   0       67.30       82.14      1.09 o
   4   1   0       11.40        9.77      0.53 o
   5   1   0       42.90       82.48      1.51 o
   6   1   0       31.14       32.71      1.13 o
   7   1   0        0.10        0.17      0.72 <
   8   1   0        6.90        4.45      1.03 o
   9   1   0        2.29        4.81      1.21 o
  10   1   0        3.33        0.74      1.40 <
  11   1   0        0.21        0.49      1.72 <
  12   1   0        0.01       -0.78      2.32 <
 -12   2   0        0.01       -2.19      2.19 <
 -11   2   0        2.58        0.24      1.47 <
 -10   2   0        1.85        0.67      1.11 <
  -9   2   0        0.04       -0.91      0.91 <
  -8   2   0       35.43       27.88      1.34 o
  -7   2   0       69.40       65.55      1.97 o
  -6   2   0        0.15       -0.35      0.46 <
  -5   2   0      569.47      677.95      7.63 o
  -4   2   0       12.48       12.19      0.51 o
  -3   2   0      429.23      471.40      4.52 o
  -2   2   0      233.91      217.04      2.37 o
  -1   2   0     7579.06     6835.17     80.53 o
   0   2   0     3347.55     3345.69     41.79 o
   1   2   0    31253.59    30263.62    355.76 o
   2   2   0     2984.81     3087.42     27.73 o
   3   2   0      151.86       98.27      1.30 o
   4   2   0      700.83      710.91      7.20 o
   5   2   0       69.78       65.94      1.50 o
   6   2   0       16.06       13.96      1.13 o
   7   2   0       39.69       38.99      1.74 o
   8   2   0        8.53       10.34      1.19 o
   9   2   0        1.56        1.47      1.49 <
  10   2   0        0.88       -0.61      1.60 <
  11   2   0        0.08        0.40      2.19 <
  12   2   0        0.23        0.55      3.08 <
 -13   3   0        0.63       -2.41      3.38 <
 -12   3   0        0.28        0.06      1.77 <
 -11   3   0        0.11       -2.04      2.26 <
 -10   3   0        0.99       -0.81      1.05 <
  -9   3   0       56.18       52.10      2.13 o
  -8   3   0       20.13       23.68      1.81 o
  -7   3   0       15.00       11.38      0.78 o
  -6   3   0       23.39       20.09      0.82 o
  -5   3   0     2049.23     2214.46     23.31 o
  -4   3   0      193.94      230.44      3.06 o
  -3   3   0     1052.70     1127.48     11.93 o
  -2   3   0     1065.06     1097.23     10.84 o
  -1   3   0      430.96      441.84      6.38 o
   0   3   0     5958.14     5858.55     96.58 o
   1   3   0      590.42      577.03      5.58 o
   2   3   0      357.07      355.71      3.66 o
   3   3   0       61.61       46.20      1.12 o
   4   3   0       55.37       37.51      1.06 o
   5   3   0      133.98      130.02      2.18 o
   6   3   0       37.33       33.68      1.18 o
   7   3   0       29.73       26.33      1.42 o
   8   3   0        0.37       -0.58      1.15 <
   9   3   0        2.94        1.63      1.60 <
  10   3   0        0.08        1.19      1.70 <
  11   3   0        0.32        0.71      2.22 <
 -13   4   0        0.53       -2.01      2.01 <
 -12   4   0        1.71        2.33      1.76 <
 -11   4   0        6.39        0.47      1.54 <
 -10   4   0        4.64        3.63      1.59 <
  -9   4   0        0.79       -0.53      0.85 <
  -8   4   0        4.61        6.03      0.84 o
  -7   4   0       32.57       29.65      1.06 o
  -6   4   0        0.82        1.48      0.55 <
  -5   4   0      218.13      212.85      3.01 o
  -4   4   0      908.22     1004.42     13.19 o
  -3   4   0      403.56      437.73      5.11 o
  -2   4   0      218.94      233.71      2.60 o
  -1   4   0        0.82       -0.61      0.72 <
   0   4   0      203.31      196.81      3.03 o
   1   4   0      489.93      516.09      5.04 o
   2   4   0      865.83      970.30      9.84 o
   3   4   0      738.19      784.60      8.20 o
   4   4   0       37.09       29.27      1.08 o
   5   4   0      101.63      117.26      2.16 o
   6   4   0       40.50       36.61      1.33 o
   7   4   0        4.07        4.96      1.27 o
   8   4   0       15.39       16.78      2.23 o
   9   4   0        0.08       -1.48      1.48 <
  10   4   0        0.21        0.23      1.90 <
  11   4   0        0.13        0.43      2.40 <
 -13   5   0        1.76        4.51      2.56 <
 -12   5   0        0.22       -0.43      1.66 <
 -11   5   0        6.92        3.68      1.64 <
 -10   5   0        2.08        1.96      1.37 <
  -9   5   0        0.00        0.22      1.07 <
  -8   5   0      103.08      100.49      2.35 o
  -7   5   0       70.83       74.40      1.63 o
  -6   5   0        2.13       -0.31      0.49 <
  -5   5   0       49.23       50.96      1.90 o
  -4   5   0     1925.06     2091.91     23.07 o
  -3   5   0      760.88      865.39      9.70 o
  -2   5   0      120.09      122.09      2.17 o
  -1   5   0     2373.47     2548.37     80.57 o
   0   5   0       18.70       17.40      1.72 o
   1   5   0      681.98      626.04      6.39 o
   2   5   0      194.76      172.52      2.14 o
   3   5   0      168.06      156.83      2.24 o
   4   5   0        9.70        8.40      0.68 o
   5   5   0        5.55        4.28      0.60 o
   6   5   0        5.81        5.27      1.09 o
   7   5   0        8.45        6.75      1.38 o
   8   5   0        4.74        3.46      1.41 <
   9   5   0        0.44        0.99      2.33 <
  10   5   0        0.34        0.33      2.05 <
 -13   6   0        2.11        1.14      5.79 <
 -12   6   0        0.16       -0.35      2.53 <
 -11   6   0        2.75        1.63      1.82 <
 -10   6   0       13.11        9.75      1.70 o
  -9   6   0        0.19       -0.21      1.08 <
  -8   6   0        0.04        0.08      0.83 <
  -7   6   0        3.41        2.74      0.60 o
  -6   6   0        1.52        1.03      0.53 <
  -5   6   0       89.68       92.21      1.64 o
  -4   6   0      124.76      145.23      2.06 o
  -3   6   0       87.11       94.13      1.33 o
  -2   6   0       58.66       54.13      1.14 o
  -1   6   0        9.97        4.52      1.21 o
   0   6   0      146.95      146.06      6.30 o
   1   6   0       69.09       74.02      1.34 o
   2   6   0      136.88      125.36      1.77 o
   3   6   0      134.21      129.37      1.97 o
   4   6   0       23.88       26.05      1.03 o
   5   6   0        8.75        7.29      1.09 o
   6   6   0        8.14        7.19      1.19 o
   7   6   0        0.66       -0.82      1.14 <
   8   6   0        0.00        1.42      1.56 <
   9   6   0        0.34       -1.13      1.83 <
 -12   7   0        0.59        1.23      2.13 <
 -11   7   0        7.34        3.89      2.79 <
 -10   7   0       16.18       17.18      2.41 o
  -9   7   0        4.74        5.83      1.49 o
  -8   7   0        0.65       -0.01      0.85 <
  -7   7   0       84.77       80.88      2.03 o
  -6   7   0       23.52       26.16      1.03 o
  -5   7   0        0.03       -0.40      0.40 <
  -4   7   0       81.53       81.66      1.43 o
  -3   7   0      381.08      389.85      5.26 o
  -2   7   0      107.31      121.64      5.25 o
  -1   7   0        1.56        0.96      1.25 <
   0   7   0      357.27      390.31     14.22 o
   1   7   0        3.17        3.88      0.51 o
   2   7   0        2.27        4.37      0.72 o
   3   7   0       45.39       39.41      1.27 o
   4   7   0       92.56       91.84      2.03 o
   5   7   0        2.51        2.05      0.95 <
   6   7   0        2.07        1.58      1.06 <
   7   7   0        0.13       -0.13      1.19 <
   8   7   0        0.02       -0.27      1.53 <
   9   7   0        0.29        1.62      2.09 <
 -12   8   0        0.20        0.41      2.15 <
 -11   8   0        3.01        1.72      1.96 <
 -10   8   0        2.23       -0.44      1.52 <
  -9   8   0        0.05       -0.51      1.19 <
  -8   8   0        0.06        0.32      0.84 <
  -7   8   0        1.47        1.24      0.76 <
  -6   8   0        0.14       -0.56      0.56 <
  -5   8   0        2.46        2.15      0.51 o
  -4   8   0      137.44      133.10      2.20 o
  -3   8   0        3.02        3.97      0.66 o
  -2   8   0        1.58        3.36      1.40 <
  -1   8   0       32.29       37.29      3.05 o
   0   8   0        8.05        9.69      2.02 o
   1   8   0      146.66      122.26      3.64 o
   2   8   0        8.24        7.93      1.21 o
   3   8   0       62.15       67.52      1.68 o
   4   8   0       38.61       38.52      2.36 o
   5   8   0        4.74        6.29      1.17 o
   6   8   0        6.75        5.33      1.34 o
   7   8   0        0.38       -0.54      1.28 <
   8   8   0        0.01       -0.57      1.82 <
 -12   9   0        0.23       -2.02      2.98 <
 -11   9   0        0.45        1.00      1.81 <
 -10   9   0       20.19       24.99      4.42 o
  -9   9   0        1.33       -0.30      1.28 <
  -8   9   0        6.87        7.19      1.61 o
  -7   9   0        0.33       -0.83      0.83 <
  -6   9   0       61.43       57.37      1.52 o
  -5   9   0        0.34        0.56      0.49 <
  -4   9   0        0.41       -0.48      0.48 <
  -3   9   0       15.44       14.42      1.70 o
  -2   9   0        6.06        9.10      1.82 o
  -1   9   0       16.14       14.83      2.22 o
   0   9   0        0.54        0.25      0.73 <
   1   9   0        8.81       11.48      1.27 o
   2   9   0        9.53       11.78      1.53 o
   3   9   0       12.52       14.42      0.83 o
   4   9   0       35.90       32.16      1.73 o
   5   9   0        8.79        6.56      1.28 o
   6   9   0        1.01       -0.18      1.45 <
   7   9   0        1.27        1.99      2.37 <
 -11  10   0        0.00        2.82      1.96 <
 -10  10   0        4.37        3.76      1.53 <
  -9  10   0        7.28       10.12      1.53 o
  -8  10   0        0.85       -0.18      0.95 <
  -7  10   0        2.89        1.65      0.87 <
  -6  10   0        4.99        4.39      0.70 o
  -5  10   0        0.76        1.42      0.65 <
  -4  10   0        0.73        0.74      0.95 <
  -3  10   0       27.24       19.83      1.69 o
   0  10   0       29.05       21.47      1.27 o
   1  10   0        5.07        6.61      1.22 o
   2  10   0        9.89        4.76      1.86 <
   3  10   0        0.78        0.64      1.40 <
   4  10   0       11.14        7.70      1.93 o
   5  10   0        1.95        1.79      1.25 <
   6  10   0        2.72        1.94      1.50 <
 -10  11   0        1.41        0.78      1.42 <
  -9  11   0        2.27        1.85      1.35 <
  -8  11   0        2.06        1.56      0.97 <
  -7  11   0        6.06        4.37      1.19 o
  -6  11   0        3.40        3.38      0.76 o
  -5  11   0       19.75       18.41      1.71 o
  -4  11   0        0.01        0.11      0.94 <
   0  11   0        0.18       -0.82      0.82 <
   1  11   0        7.64        7.96      1.94 o
   2  11   0        0.30        0.47      1.36 <
   3  11   0        1.50        0.01      1.53 <
   4  11   0        0.50       -0.37      1.69 <
   5  11   0        2.06       -1.16      3.07 <
  -9  12   0        1.51        0.34      1.60 <
  -8  12   0        0.40       -0.52      1.18 <
  -7  12   0        0.11       -0.66      1.00 <
  -6  12   0        0.12       -1.21      1.21 <
  -5  12   0        1.53        1.09      1.80 <
  -4  12   0        0.33        0.00      1.21 <
   0  12   0        0.83       -0.72      0.91 <
   1  12   0        0.35       -0.28      1.34 <
   2  12   0        0.12       -0.30      1.39 <
   3  12   0        0.03       -0.25      1.60 <
  -8  13   0        0.58        0.47      1.13 <
  -7  13   0        1.26        0.89      1.59 <
  -6  13   0        0.41        0.26      1.43 <
  -5  13   0        2.32        4.22      1.26 o
  -4  13   0        0.80        0.92      0.98 <
   0  13   0        7.09        4.78      1.89 <
   1  13   0        0.70        1.99      1.56 <
  -5  14   0        0.17       -0.76      1.13 <
  -4  14   0        0.33       -0.18      0.91 <
   4 -14   1        0.01       -0.50      1.23 <
   5 -14   1        2.56        0.53      1.97 <
  -2 -13   1        2.18        2.54      1.53 <
  -1 -13   1        1.06        2.00      1.25 <
   0 -13   1        2.39        2.10      1.02 <
   4 -13   1        3.14        2.79      1.03 <
   5 -13   1        0.94       -0.05      1.15 <
   6 -13   1        0.27       -0.93      1.34 <
   7 -13   1        0.54        2.01      1.64 <
   8 -13   1        0.07        0.14      1.14 <
  -4 -12   1        0.33        0.25      2.02 <
  -3 -12   1        0.03       -0.22      1.54 <
  -2 -12   1        0.62        0.51      1.36 <
  -1 -12   1        0.45        1.43      1.14 <
   0 -12   1        0.77       -0.40      0.85 <
   4 -12   1        0.01        0.25      0.91 <
   5 -12   1        0.04        0.36      1.13 <
   6 -12   1        1.22        1.51      1.40 <
   7 -12   1        1.55       -0.21      1.03 <
   8 -12   1        0.14       -0.57      1.19 <
   9 -12   1        0.31        1.63      1.17 <
  -5 -11   1        0.00       -2.68      2.68 <
  -4 -11   1        4.03        5.50      1.89 <
  -3 -11   1        2.57        2.28      2.20 <
  -2 -11   1        0.02        0.38      1.24 <
  -1 -11   1        3.78        3.25      2.17 <
   0 -11   1        0.97        1.13      0.83 <
   4 -11   1       14.16       14.78      2.01 o
   5 -11   1       23.83       18.28      2.25 o
   6 -11   1        3.30        1.93      0.74 <
   7 -11   1        7.79        7.43      1.96 o
   8 -11   1        2.38        2.66      1.40 <
   9 -11   1        4.24        6.66      2.07 o
  10 -11   1        0.32        1.42      1.45 <
  -6 -10   1       12.60       13.82      2.13 o
  -5 -10   1        0.96       -1.07      1.07 <
  -4 -10   1       11.07       11.41      2.05 o
  -3 -10   1        0.18        0.54      1.58 <
  -2 -10   1        1.65        2.79      1.30 <
  -1 -10   1        7.11        7.83      1.20 o
   0 -10   1        0.03        0.24      0.69 <
   3 -10   1        3.23        2.51      0.74 o
   4 -10   1        6.70        7.70      1.67 o
   5 -10   1        4.51        5.61      0.73 o
   6 -10   1        8.30        9.52      0.69 o
   7 -10   1       10.45       10.32      1.21 o
   8 -10   1        2.40        2.17      1.07 <
   9 -10   1        1.94        5.87      1.73 o
  10 -10   1        0.44       -0.33      1.79 <
  11 -10   1        3.61        3.45      2.08 <
  -7  -9   1        3.32        2.97      2.45 <
  -6  -9   1        4.64        3.99      1.32 o
  -5  -9   1        2.01        1.14      0.98 <
  -4  -9   1        2.30        2.34      0.86 <
  -3  -9   1        6.05        3.73      2.40 <
  -2  -9   1        2.54        1.93      1.19 <
  -1  -9   1        2.48        3.29      1.00 o
   1  -9   1       20.00       26.58      2.87 o
   2  -9   1        0.32        1.25      1.40 <
   3  -9   1        1.87        4.61      0.73 o
   4  -9   1       55.71       50.31      1.37 o
   5  -9   1       29.89       27.44      0.90 o
   6  -9   1       31.41       25.33      1.06 o
   7  -9   1        0.10        0.03      1.00 <
   8  -9   1       15.72       15.63      1.45 o
   9  -9   1        1.05        1.83      1.36 <
  10  -9   1        1.36        2.28      1.49 <
  11  -9   1        5.72        8.98      2.27 o
  -8  -8   1        2.61        2.99      1.92 <
  -7  -8   1        9.09       11.67      1.67 o
  -6  -8   1       14.94       14.46      1.58 o
  -5  -8   1       53.90       65.16      3.20 o
  -4  -8   1       24.06       23.29      1.16 o
  -3  -8   1       12.75       12.16      0.81 o
  -2  -8   1        0.02       -0.16      0.78 <
  -1  -8   1        1.52        0.58      0.86 <
   1  -8   1        0.88       -0.37      1.36 <
   2  -8   1       19.49       26.69      2.46 o
   3  -8   1       35.43       29.77      0.97 o
   4  -8   1       19.26       18.10      0.70 o
   5  -8   1       32.43       31.53      1.06 o
   6  -8   1        0.06        0.12      0.58 <
   7  -8   1        1.09        0.04      0.86 <
   8  -8   1        0.37       -0.84      0.84 <
   9  -8   1        9.11       11.32      3.42 o
  10  -8   1        2.49       -0.75      1.44 <
  11  -8   1        0.37        2.19      1.98 <
  12  -8   1        1.39        2.33      2.28 <
  -9  -7   1        0.47        3.49      2.18 <
  -8  -7   1        2.46        5.71      1.78 o
  -7  -7   1        8.30        7.26      1.50 o
  -6  -7   1        5.70        3.59      1.12 o
  -5  -7   1       14.79       15.80      1.26 o
  -4  -7   1       22.93       18.05      1.06 o
  -3  -7   1        2.38        0.02      0.59 <
  -2  -7   1       39.00       30.78      0.89 o
  -1  -7   1       60.48       62.31      1.46 o
   0  -7   1        2.34        1.89      1.51 <
   1  -7   1      105.80      136.58      6.23 o
   2  -7   1      135.45      139.36      5.97 o
   3  -7   1       25.88       16.43      0.66 o
   4  -7   1        8.33       11.71      0.58 o
   5  -7   1      181.95      186.73      2.86 o
   6  -7   1       81.87       82.19      1.80 o
   7  -7   1        5.45        5.59      1.09 o
   8  -7   1       10.92        9.60      1.62 o
   9  -7   1        0.37        0.70      1.29 <
  10  -7   1       15.59       16.19      1.95 o
  11  -7   1        3.80        1.80      2.04 <
  12  -7   1        1.12        0.59      3.32 <
 -10  -6   1        2.08       -0.87      3.03 <
  -9  -6   1        0.61       -2.38      2.62 <
  -8  -6   1        2.49        2.07      1.40 <
  -7  -6   1       10.52       11.77      1.58 o
  -6  -6   1        6.95        9.24      1.25 o
  -5  -6   1      103.51       96.07      2.35 o
  -4  -6   1       62.04       60.74      1.47 o
  -3  -6   1       31.61       32.97      0.95 o
  -2  -6   1        0.16        0.19      0.38 <
  -1  -6   1        0.00        0.16      0.41 <
   0  -6   1       69.66       97.61      4.89 o
   1  -6   1      104.53       84.90      4.28 o
   2  -6   1      234.08      267.73      5.01 o
   3  -6   1       24.60       28.40      0.73 o
   4  -6   1       28.74       25.06      0.75 o
   5  -6   1        3.65        4.63      0.57 o
   6  -6   1       71.48       67.55      2.57 o
   7  -6   1        6.92       11.15      0.85 o
   8  -6   1        9.01       12.26      1.21 o
   9  -6   1        0.05        1.47      1.21 <
  10  -6   1        9.93        9.32      2.19 o
  11  -6   1        1.82       -1.44      1.49 <
  12  -6   1        1.04       -0.09      2.14 <
 -10  -5   1        2.76        2.08      2.18 <
  -9  -5   1        1.15        2.91      1.64 <
  -8  -5   1        6.11        4.36      1.49 <
  -7  -5   1        1.00       -0.01      1.18 <
  -6  -5   1       23.36       20.10      1.45 o
  -5  -5   1       31.21       26.60      1.20 o
  -4  -5   1      120.97      127.13      2.05 o
  -3  -5   1      186.23      194.60      2.60 o
  -2  -5   1      203.09      157.11      1.98 o
  -1  -5   1      889.82      950.05     10.09 o
   0  -5   1        0.15        0.08      0.45 <
   1  -5   1      129.52      131.87      5.49 o
   2  -5   1       48.18       74.39      1.18 o
   3  -5   1      276.40      257.64      3.40 o
   4  -5   1      217.90      194.80      2.67 o
   5  -5   1       72.66       64.91      1.60 o
   6  -5   1      177.12      185.35      2.86 o
   7  -5   1       72.51       68.03      1.69 o
   8  -5   1        2.60        3.34      0.86 o
   9  -5   1       18.67       18.67      1.70 o
  10  -5   1        9.22        9.25      1.99 o
  11  -5   1        7.28        6.36      1.82 o
  12  -5   1        0.11       -1.64      1.64 <
 -11  -4   1        0.15       -1.06      2.26 <
 -10  -4   1        2.88        0.24      1.66 <
  -9  -4   1        0.51       -0.02      1.44 <
  -8  -4   1       11.73       10.89      1.93 o
  -7  -4   1        3.87        2.31      1.09 <
  -6  -4   1       27.40       25.09      1.09 o
  -5  -4   1        8.51        6.23      0.68 o
  -4  -4   1      187.31      183.33      2.96 o
  -3  -4   1      874.43      872.48      9.02 o
  -2  -4   1       10.67        2.68      0.37 o
  -1  -4   1      128.48      102.13      1.27 o
   0  -4   1       95.41       88.23      1.65 o
   1  -4   1      339.37      417.14      6.64 o
   2  -4   1       18.73       15.29      0.52 o
   3  -4   1      234.73      242.03      3.03 o
   4  -4   1      115.07      128.63      2.27 o
   5  -4   1       96.95      103.94      1.83 o
   6  -4   1        2.55        0.10      0.67 <
   7  -4   1        0.56       -0.56      0.56 <
   8  -4   1       10.42       11.75      1.04 o
   9  -4   1        0.85        0.49      1.60 <
  10  -4   1        7.52        3.30      1.63 <
  11  -4   1        0.19        2.33      1.81 <
  12  -4   1        0.13        1.14      1.88 <
  13  -4   1        2.74        6.71      2.96 <
 -11  -3   1        5.19        9.18      2.81 o
 -10  -3   1        0.20       -0.28      1.54 <
  -9  -3   1        7.43        5.60      1.66 o
  -8  -3   1        4.24        0.64      1.22 <
  -7  -3   1        0.38       -0.63      0.79 <
  -6  -3   1        6.84        7.14      0.76 o
  -5  -3   1       17.95       18.03      0.87 o
  -4  -3   1      807.97      765.18      8.52 o
  -3  -3   1      295.71      340.89      4.31 o
  -2  -3   1     1325.23     1325.80     12.09 o
  -1  -3   1        4.04        0.70      0.23 o
   0  -3   1     2323.25     2466.76     27.57 o
   1  -3   1     1263.92     1289.42     15.17 o
   2  -3   1        2.30        3.20      0.26 o
   3  -3   1       26.70       25.55      0.70 o
   4  -3   1       41.99       45.65      1.02 o
   5  -3   1      517.41      487.77      5.70 o
   6  -3   1       67.36       83.26      1.57 o
   7  -3   1       64.96       71.43      2.12 o
   8  -3   1       11.75       14.86      1.10 o
   9  -3   1        2.51        2.86      1.07 <
  10  -3   1       27.27       22.21      1.96 o
  11  -3   1        1.42        1.38      1.69 <
  12  -3   1        1.68        1.91      2.23 <
 -12  -2   1        0.12        3.56      2.66 <
 -11  -2   1        0.65       -0.23      2.35 <
 -10  -2   1        1.29        1.76      1.70 <
  -9  -2   1        7.01        3.82      1.80 <
  -8  -2   1        6.68        5.93      1.11 o
  -7  -2   1        1.53       -0.73      0.73 <
  -6  -2   1       75.98       72.97      1.58 o
  -5  -2   1       29.00       32.12      1.05 o
  -4  -2   1       15.35       12.54      0.74 o
  -3  -2   1     2394.45     2539.75     22.07 o
  -2  -2   1     8639.14     8728.74     77.83 o
  -1  -2   1      554.88      597.82      5.32 o
   0  -2   1      153.85      162.59      2.21 o
   1  -2   1      294.60      318.14      3.44 o
   2  -2   1      232.83      252.29      2.74 o
   3  -2   1       28.67       28.95      0.66 o
   4  -2   1       59.93       68.52      1.16 o
   5  -2   1        3.60        0.29      0.45 <
   6  -2   1        4.43       10.80      0.65 o
   7  -2   1       17.80       17.15      1.01 o
   8  -2   1       21.24       24.69      1.43 o
   9  -2   1        0.15        0.92      1.00 <
  10  -2   1       11.28       11.17      1.50 o
  11  -2   1        1.57        0.31      1.45 <
  12  -2   1        3.14       -0.33      2.40 <
 -12  -1   1        1.77        3.63      2.55 <
 -11  -1   1        2.61        3.72      1.84 <
 -10  -1   1        4.45        4.85      1.56 o
  -9  -1   1        0.04       -0.65      1.02 <
  -8  -1   1       17.34       17.37      1.34 o
  -7  -1   1        6.31        6.81      0.85 o
  -6  -1   1        5.03        1.14      0.51 <
  -5  -1   1      292.80      278.22      3.44 o
  -4  -1   1      870.51      855.94      7.82 o
  -3  -1   1     2242.67     2114.22     17.72 o
  -2  -1   1      278.14      269.21      2.49 o
  -1  -1   1       10.95       14.87      0.36 o
   0  -1   1        4.61        2.15      0.35 o
   1  -1   1       28.09       18.67      0.66 o
   2  -1   1      606.43      613.14      5.94 o
   3  -1   1      273.80      245.72      2.69 o
   4  -1   1       11.15       15.97      0.66 o
   5  -1   1      204.86      204.19      2.78 o
   6  -1   1       82.63       77.54      1.65 o
   7  -1   1        3.66        2.08      0.67 o
   8  -1   1       21.04       21.46      1.50 o
   9  -1   1        5.43        2.22      1.17 <
  10  -1   1       22.48       22.55      1.85 o
  11  -1   1        7.08        7.28      1.79 o
  12  -1   1        0.33        5.88      3.77 <
 -12   0   1        0.03        1.79      2.39 <
 -11   0   1        1.22       -0.98      1.39 <
 -10   0   1        6.23        6.03      1.39 o
  -9   0   1       12.08       11.63      1.41 o
  -8   0   1       19.27       22.01      1.42 o
  -7   0   1       19.81       24.10      1.09 o
  -6   0   1        9.65       13.12      0.80 o
  -5   0   1      553.11      608.86      7.24 o
  -4   0   1      526.79      509.15      4.66 o
  -3   0   1      736.29      722.50      6.30 o
  -2   0   1    25246.85    25414.39    217.24 o
  -1   0   1      769.06      785.31     11.53 o
   1   0   1      726.07      727.73      6.94 o
   2   0   1       84.60       86.00      1.18 o
   3   0   1      346.36      337.01      3.28 o
   4   0   1      455.09      451.82      4.38 o
   5   0   1       31.95       41.49      1.03 o
   6   0   1        0.05       -0.39      0.54 <
   7   0   1        0.29        0.67      0.65 <
   8   0   1        0.03       -0.82      0.82 <
   9   0   1        9.12        7.06      1.30 o
  10   0   1        2.21        1.46      1.30 <
  11   0   1        7.17        3.87      1.88 <
  12   0   1        2.32        6.43      4.17 <
 -12   1   1        2.64        1.67      1.92 <
 -11   1   1        7.62        7.81      1.56 o
 -10   1   1        0.94        0.55      1.13 <
  -9   1   1        3.28        4.11      1.13 o
  -8   1   1        0.00       -0.89      0.89 <
  -7   1   1       34.10       33.71      1.20 o
  -6   1   1       78.01       69.29      1.45 o
  -5   1   1      398.95      379.22      3.99 o
  -4   1   1        0.01        0.02      0.30 <
  -3   1   1     1013.92     1053.63      9.30 o
  -2   1   1      568.20      563.37      5.04 o
  -1   1   1      134.85      148.83      1.84 o
   0   1   1      546.62      563.60     10.81 o
   1   1   1      340.89      335.65      3.34 o
   2   1   1      406.82      383.47      3.73 o
   3   1   1      246.32      245.68      2.52 o
   4   1   1      267.99      241.76      2.98 o
   5   1   1       15.35       13.14      0.70 o
   6   1   1       44.88       45.06      1.40 o
   7   1   1        0.01        0.03      0.69 <
   8   1   1        1.50        1.33      1.01 <
   9   1   1        2.56       -0.10      1.10 <
  10   1   1        0.00        0.35      1.60 <
  11   1   1       11.63        5.57      2.10 <
  12   1   1        0.52       -2.01      6.68 <
 -13   2   1        0.21       -0.86      3.71 <
 -12   2   1        0.04       -1.67      1.67 <
 -11   2   1        0.00        0.69      1.43 <
 -10   2   1        2.95        1.37      1.61 <
  -9   2   1       19.14       17.46      1.79 o
  -8   2   1       23.16       21.61      1.24 o
  -7   2   1      283.03      305.78      4.41 o
  -6   2   1       49.79       63.37      1.36 o
  -5   2   1      172.15      181.05      2.40 o
  -4   2   1      705.73      767.88      7.28 o
  -3   2   1      544.54      577.36      5.24 o
  -2   2   1     1376.71     1363.92     13.59 o
  -1   2   1    12437.31    11705.72    123.07 o
   0   2   1        2.63        7.25      0.25 o
   1   2   1      534.64      523.14      4.69 o
   2   2   1        0.16       -0.01      0.27 <
   3   2   1      158.25      162.40      2.00 o
   4   2   1       11.14       14.58      0.66 o
   5   2   1       11.86       10.30      0.69 o
   6   2   1       10.66       12.08      0.80 o
   7   2   1       10.43       12.22      1.09 o
   8   2   1        0.43       -0.40      0.93 <
   9   2   1        2.82        3.25      1.59 <
  10   2   1        7.60        6.49      2.07 o
  11   2   1        0.05        2.06      2.41 <
 -13   3   1        0.67       -1.13      2.39 <
 -12   3   1        0.08        0.92      1.75 <
 -11   3   1       10.27        8.21      1.63 o
 -10   3   1       18.96       18.49      1.59 o
  -9   3   1        0.04       -0.91      0.91 <
  -8   3   1        6.05        2.94      0.73 o
  -7   3   1       95.95      103.07      1.88 o
  -6   3   1      242.13      258.58      3.50 o
  -5   3   1      226.71      219.31      2.76 o
  -4   3   1        1.07        1.01      0.36 <
  -3   3   1       55.27       73.96      1.08 o
  -2   3   1      586.08      600.67      6.07 o
  -1   3   1       20.06       22.84      0.44 o
   0   3   1     1151.25     1161.90     11.01 o
   1   3   1        7.10        7.12      0.38 o
   2   3   1      219.48      274.85      3.10 o
   3   3   1      425.72      445.21      5.54 o
   4   3   1        8.69       15.28      0.73 o
   5   3   1      188.24      206.11      3.01 o
   6   3   1        2.01        2.01      0.72 <
   7   3   1        9.34        7.71      1.10 o
   8   3   1        2.15        1.70      1.38 <
   9   3   1        0.01       -1.40      1.43 <
  10   3   1        3.52       -0.40      1.63 <
  11   3   1        0.68       -0.04      2.24 <
 -13   4   1        0.03       -1.73      1.86 <
 -12   4   1        0.86       -1.23      1.61 <
 -11   4   1        0.26        0.68      1.46 <
 -10   4   1        0.18       -0.67      1.13 <
  -9   4   1        0.20        0.04      0.89 <
  -8   4   1       22.30       22.42      1.22 o
  -7   4   1       77.20       71.62      1.71 o
  -6   4   1      473.08      532.43      6.25 o
  -5   4   1       23.85       22.97      0.78 o
  -4   4   1      325.24      325.72      4.34 o
  -3   4   1       45.50       69.41      1.35 o
  -2   4   1      244.88      273.40      3.03 o
  -1   4   1      121.40      126.43      1.66 o
   0   4   1      915.44      910.98      9.62 o
   1   4   1       50.88       49.22      0.97 o
   2   4   1      391.80      423.95      4.59 o
   3   4   1      213.95      235.67      2.90 o
   4   4   1       42.73       48.40      1.62 o
   5   4   1        7.61        6.85      0.70 o
   6   4   1        0.66        1.75      0.88 <
   7   4   1        0.85        1.99      1.16 <
   8   4   1        4.92        2.15      1.45 <
   9   4   1        1.93        3.50      1.69 <
  10   4   1        0.00       -1.66      2.99 <
 -13   5   1        0.36        2.23      3.27 <
 -12   5   1        1.44        0.03      1.66 <
 -11   5   1        0.05       -0.11      1.45 <
 -10   5   1       16.42       13.61      1.81 o
  -9   5   1       24.05       22.56      1.73 o
  -8   5   1        0.02       -0.71      0.71 <
  -7   5   1       13.95        9.77      0.97 o
  -6   5   1      361.33      399.04      5.14 o
  -5   5   1      337.29      342.17      4.11 o
  -4   5   1      225.11      206.13      2.76 o
  -3   5   1      106.89      130.29      1.78 o
  -2   5   1       89.45      100.13      1.31 o
  -1   5   1      847.11      832.87     15.18 o
   0   5   1      278.75      275.43      3.28 o
   1   5   1        3.78        6.42      0.41 o
   2   5   1       42.73       48.72      1.04 o
   3   5   1        0.05        1.58      0.47 o
   4   5   1      147.44      155.89      2.40 o
   5   5   1       14.73       17.75      1.16 o
   6   5   1       14.83       13.89      1.49 o
   7   5   1        1.33       -0.03      1.46 <
   8   5   1        0.09       -1.22      1.36 <
   9   5   1        1.40       -0.12      1.53 <
  10   5   1        0.40        2.98      2.29 <
 -13   6   1        0.53       -2.24      2.24 <
 -12   6   1        1.52        5.66      2.40 <
 -11   6   1        0.48       -0.58      1.89 <
 -10   6   1        0.62       -0.98      1.24 <
  -9   6   1        3.40        2.68      1.16 <
  -8   6   1        2.64        3.08      0.95 o
  -7   6   1        0.45        0.64      0.56 <
  -6   6   1       16.23       16.44      0.75 o
  -5   6   1      207.90      228.48      3.11 o
  -4   6   1       33.10       35.59      0.97 o
  -3   6   1        1.94       -0.26      0.26 <
  -2   6   1      415.18      435.65      6.29 o
  -1   6   1      110.28      124.54      3.34 o
   0   6   1      457.51      412.29      5.61 o
   1   6   1        0.88       -0.13      0.34 <
   2   6   1       20.24       14.71      0.66 o
   3   6   1        0.05       -0.37      0.50 <
   4   6   1       26.56       29.25      1.17 o
   5   6   1        4.97        2.95      0.99 <
   6   6   1        1.45        2.29      1.05 <
   7   6   1        0.03       -1.23      1.23 <
   8   6   1        0.39       -0.36      1.46 <
   9   6   1        0.09        0.07      1.99 <
 -12   7   1        0.08       -1.97      1.97 <
 -11   7   1        3.75        1.43      1.96 <
 -10   7   1        0.25        0.79      1.43 <
  -9   7   1        4.90        0.91      1.30 <
  -8   7   1       14.83       14.57      1.20 o
  -7   7   1        0.00       -0.56      0.66 <
  -6   7   1        0.14        1.41      0.52 <
  -5   7   1       46.69       56.28      1.22 o
  -4   7   1       17.08       18.16      0.60 o
  -3   7   1        2.11        2.10      0.38 o
  -2   7   1      201.82      231.97      8.37 o
  -1   7   1        1.97        0.86      1.14 <
   0   7   1        9.97       12.35      1.02 o
   1   7   1        9.78       10.78      0.62 o
   2   7   1      201.94      190.33      2.87 o
   3   7   1      105.42      119.70      2.53 o
   4   7   1        9.78       12.36      1.13 o
   5   7   1        9.89        8.00      1.33 o
   6   7   1        0.75        1.16      1.38 <
   7   7   1        0.02       -0.81      1.40 <
   8   7   1        0.29        0.16      2.37 <
 -12   8   1        0.75        1.86      2.11 <
 -11   8   1        0.93       -0.11      4.69 <
 -10   8   1        2.12        3.17      1.55 <
  -9   8   1        0.75        0.04      1.26 <
  -8   8   1        1.39        0.68      1.01 <
  -7   8   1        1.32       -0.27      0.88 <
  -6   8   1       33.05       31.55      1.03 o
  -5   8   1        0.90        1.56      0.51 o
  -4   8   1        2.55        1.53      0.37 o
  -3   8   1       72.14       71.80      1.40 o
  -2   8   1       11.28        8.22      1.45 o
  -1   8   1      747.21      770.83     25.80 o
   0   8   1       11.80       13.38      0.98 o
   1   8   1      174.82      178.85      5.24 o
   2   8   1        9.06        6.36      0.62 o
   3   8   1        7.96       12.38      0.99 o
   4   8   1        9.04        9.94      1.25 o
   5   8   1        4.53        2.83      1.21 <
   6   8   1        0.05       -1.29      1.36 <
   7   8   1        0.25        0.01      1.53 <
   8   8   1        0.10        0.72      2.52 <
 -12   9   1        7.12        7.81      3.71 <
 -11   9   1        2.11        5.38      1.97 <
 -10   9   1        3.86        3.17      1.90 <
  -9   9   1        1.35        1.13      1.66 <
  -8   9   1        5.92        3.85      1.12 o
  -7   9   1        0.48        1.76      1.04 <
  -6   9   1        4.25        2.45      0.61 o
  -5   9   1        2.25        2.19      0.64 o
  -4   9   1       30.16       30.83      1.09 o
  -3   9   1        9.43        7.39      1.02 o
  -2   9   1        0.43        0.48      0.90 <
  -1   9   1       20.90       19.98      1.69 o
   0   9   1        0.00        0.80      2.02 <
   1   9   1       58.88       63.21      2.68 o
   2   9   1       32.35       35.76      2.01 o
   3   9   1       26.87       26.65      1.22 o
   4   9   1       15.37       14.26      1.39 o
   5   9   1        2.38        2.01      1.19 <
   6   9   1        0.44        0.48      1.45 <
   7   9   1        0.87       -0.62      2.00 <
 -11  10   1        0.26        1.22      1.82 <
 -10  10   1        2.06        2.65      1.69 <
  -9  10   1        0.03        0.97      1.23 <
  -8  10   1        0.35        1.09      1.00 <
  -7  10   1        0.01       -0.38      0.79 <
  -6  10   1        0.68       -0.50      0.72 <
  -5  10   1        4.27        3.84      0.69 o
  -4  10   1        1.13        1.85      2.61 <
  -3  10   1        6.85        8.70      1.03 o
  -2  10   1       81.09       74.47      3.25 o
  -1  10   1        0.32       -0.29      1.16 <
   0  10   1       77.61       62.18      2.44 o
   1  10   1        1.31        2.52      1.19 <
   2  10   1       14.74       17.69      1.86 o
   3  10   1        1.94        0.11      1.22 <
   4  10   1        3.89        2.76      1.00 <
   5  10   1        0.60       -0.01      1.23 <
   6  10   1        0.12        1.64      1.72 <
 -10  11   1       10.90       10.36      1.74 o
  -9  11   1        2.52        2.57      1.28 <
  -8  11   1        5.55        6.02      1.10 o
  -7  11   1        6.82        5.60      1.27 o
  -6  11   1        6.19        7.65      0.89 o
  -5  11   1        2.35       -0.15      2.00 <
  -4  11   1        0.27        0.08      1.01 <
  -3  11   1        0.03       -0.52      0.83 <
  -2  11   1        0.51       -1.03      1.03 <
  -1  11   1       24.25       22.56      1.39 o
   0  11   1        0.21        1.11      1.06 <
   1  11   1        0.17        0.60      1.26 <
   2  11   1        0.13       -0.18      1.38 <
   3  11   1        1.79        0.70      1.65 <
   4  11   1        0.00       -2.00      2.00 <
  -9  12   1        3.64        4.92      1.26 o
  -8  12   1        0.00       -0.82      1.32 <
  -7  12   1        0.18       -0.98      0.98 <
  -6  12   1        0.71       -0.92      1.38 <
  -5  12   1        2.31       -0.37      1.22 <
  -4  12   1        2.14        3.75      1.11 o
  -3  12   1        0.40        1.65      0.91 <
  -2  12   1        3.44        5.88      1.34 o
  -1  12   1        3.93       -1.27      1.27 <
   0  12   1        1.36        4.18      2.65 <
   1  12   1        0.01        0.36      1.43 <
   2  12   1        1.16        2.68      1.60 <
   3  12   1        0.00        1.27      3.07 <
  -8  13   1        0.99       -0.20      1.14 <
  -7  13   1        2.56        2.76      2.20 <
  -6  13   1        1.67        0.49      1.43 <
  -5  13   1        0.64        0.12      2.25 <
  -4  13   1        0.00        0.03      1.06 <
  -3  13   1        0.05        0.55      0.88 <
  -1  13   1        1.62        2.87      1.60 <
   0  13   1        9.73        8.77      1.46 o
   1  13   1        0.12       -0.15      1.33 <
  -5  14   1        0.95       -0.67      1.26 <
  -4  14   1        0.71       -1.02      1.02 <
   4 -14   2        0.04        0.05      0.95 <
   5 -14   2        1.86        3.10      1.64 <
  -2 -13   2        0.68        0.66      1.43 <
  -1 -13   2        3.45        2.47      1.29 <
   0 -13   2        0.37        0.47      0.96 <
   4 -13   2        2.11        1.99      1.04 <
   5 -13   2        0.76        0.76      1.56 <
   6 -13   2        0.14       -1.02      1.40 <
   7 -13   2        0.00       -1.71      1.71 <
   8 -13   2        0.90        3.39      2.60 <
  -4 -12   2        0.03        1.25      1.98 <
  -3 -12   2        1.07        0.69      1.91 <
  -2 -12   2        0.16        0.46      1.33 <
  -1 -12   2        2.01        1.00      1.14 <
   0 -12   2        0.54       -0.35      0.90 <
   3 -12   2        0.31        0.76      0.79 <
   4 -12   2        3.12        4.49      1.12 o
   5 -12   2        0.02       -0.39      1.15 <
   6 -12   2        0.28        1.82      1.85 <
   7 -12   2        0.65       -0.98      0.98 <
   8 -12   2        0.30       -0.05      1.25 <
   9 -12   2        1.31        2.62      1.30 <
  -5 -11   2        2.50        4.39      3.03 <
  -4 -11   2        0.34       -0.55      1.66 <
  -3 -11   2        0.69       -0.31      1.45 <
  -2 -11   2        6.13        5.61      1.41 o
  -1 -11   2        2.04        2.78      1.14 <
   0 -11   2        4.29        5.67      0.96 o
   3 -11   2        7.91        5.41      1.09 o
   4 -11   2        6.04        7.09      1.22 o
   5 -11   2       14.69       14.04      1.49 o
   6 -11   2        2.87        0.66      0.95 <
   7 -11   2        1.23        1.77      0.86 <
   8 -11   2        3.08        2.02      1.46 <
   9 -11   2        0.07        0.44      1.23 <
  10 -11   2        0.22        1.58      1.50 <
  -6 -10   2       12.33       13.66      1.63 o
  -5 -10   2        1.20        2.62      1.01 <
  -4 -10   2        1.96        1.56      1.17 <
  -3 -10   2        4.06        2.26      1.85 <
  -2 -10   2        0.39        1.06      1.24 <
  -1 -10   2        4.86        6.42      1.18 o
   0 -10   2        0.04       -0.65      0.73 <
   3 -10   2        0.00       -0.22      0.81 <
   4 -10   2       20.92       20.12      2.08 o
   5 -10   2        2.92        2.43      0.72 o
   6 -10   2       12.54       13.36      0.93 o
   7 -10   2        1.66       -0.29      1.13 <
   8 -10   2        0.17       -0.96      0.96 <
   9 -10   2        0.25       -0.58      1.26 <
  10 -10   2        0.78        1.10      1.49 <
  11 -10   2        2.84        3.26      2.07 <
  -7  -9   2        2.64        1.95      1.98 <
  -6  -9   2        0.16        0.45      1.18 <
  -5  -9   2        6.05        4.36      1.09 o
  -4  -9   2        3.14        1.89      0.89 <
  -3  -9   2        7.63        7.31      1.14 o
  -2  -9   2        7.61        9.37      1.24 o
  -1  -9   2        5.48        7.84      1.21 o
   0  -9   2        0.01       -0.86      0.94 <
   3  -9   2       11.39       11.06      0.96 o
   4  -9   2        0.22        0.00      0.54 <
   5  -9   2        1.46        0.76      0.51 <
   6  -9   2        4.68        4.88      0.72 o
   7  -9   2        0.46       -0.69      0.90 <
   8  -9   2        0.40        1.36      1.04 <
   9  -9   2        1.75        2.08      1.37 <
  10  -9   2        0.23       -1.41      1.45 <
  11  -9   2        5.28        4.14      2.10 <
  -8  -8   2        2.29        2.68      3.82 <
  -7  -8   2       27.67       29.57      2.12 o
  -6  -8   2       11.46       14.28      1.70 o
  -5  -8   2       14.05       17.68      1.73 o
  -4  -8   2        1.51       -0.27      0.73 <
  -3  -8   2        0.47        0.94      0.65 <
  -2  -8   2       77.39       75.03      2.28 o
  -1  -8   2       25.41       29.91      1.22 o
   0  -8   2        0.14        0.99      0.81 <
   1  -8   2        5.34       12.02      2.11 o
   2  -8   2       35.32       35.47      3.07 o
   3  -8   2       36.10       39.68      1.15 o
   4  -8   2       12.55       14.51      0.62 o
   5  -8   2       58.06       53.86      1.71 o
   6  -8   2        9.68       11.14      0.88 o
   7  -8   2       53.01       53.12      2.14 o
   8  -8   2        1.00        0.81      1.06 <
   9  -8   2        2.72        2.41      1.52 <
  10  -8   2       10.67       12.27      2.25 o
  11  -8   2        1.12        1.48      4.06 <
  12  -8   2       15.27       14.29      5.18 <
  -9  -7   2        0.75        1.05      2.01 <
  -8  -7   2        1.32        1.12      1.42 <
  -7  -7   2        2.88        2.34      1.41 <
  -6  -7   2       31.01       31.08      2.38 o
  -5  -7   2        0.01        1.50      0.92 <
  -4  -7   2        3.40        2.65      0.76 o
  -3  -7   2       98.85       97.73      2.18 o
  -2  -7   2        0.05        0.30      0.55 <
  -1  -7   2       60.08       54.32      1.37 o
   0  -7   2       29.04       19.22      2.46 o
   1  -7   2        0.41        1.67      1.43 <
   2  -7   2      101.11       96.17      1.81 o
   3  -7   2        5.61       10.79      0.47 o
   4  -7   2       15.87       15.62      0.68 o
   5  -7   2       17.78       20.01      0.98 o
   6  -7   2       25.52       22.71      1.03 o
   7  -7   2       26.16       29.25      2.59 o
   8  -7   2       11.33       10.79      1.52 o
   9  -7   2        3.17        3.68      1.26 <
  10  -7   2        0.94        1.84      1.46 <
  11  -7   2        9.50        8.11      1.91 o
  12  -7   2        2.18        1.43      4.54 <
 -10  -6   2        2.52        6.65      2.48 <
  -9  -6   2        4.14        5.75      1.93 <
  -8  -6   2       10.66        9.99      1.66 o
  -7  -6   2       31.33       30.41      2.05 o
  -6  -6   2       21.91       19.50      1.48 o
  -5  -6   2        1.92        1.97      0.84 <
  -4  -6   2        2.18        1.01      0.58 <
  -3  -6   2      194.04      196.79      2.82 o
  -2  -6   2       26.39       28.95      0.85 o
  -1  -6   2      209.04      200.04      2.74 o
   0  -6   2       58.96       74.92      1.90 o
   1  -6   2        3.23        2.95      0.42 o
   2  -6   2       41.53       51.55      1.00 o
   3  -6   2       12.76       14.46      0.61 o
   4  -6   2       96.40       91.60      1.66 o
   5  -6   2        0.74       -0.16      0.48 <
   6  -6   2       84.36       87.10      2.07 o
   7  -6   2        9.49        9.65      1.00 o
   8  -6   2       33.90       34.00      2.19 o
   9  -6   2       32.06       28.99      2.15 o
  10  -6   2       16.02       20.75      2.18 o
  11  -6   2        9.14       13.85      2.14 o
  12  -6   2       13.84       17.30      2.48 o
 -10  -5   2        0.28       -1.27      1.94 <
  -9  -5   2        0.36        0.20      1.51 <
  -8  -5   2        1.21        1.23      1.61 <
  -7  -5   2        4.84        6.78      1.42 o
  -6  -5   2       68.44       68.84      2.39 o
  -5  -5   2      118.61      132.31      3.21 o
  -4  -5   2       59.82       60.76      1.44 o
  -3  -5   2       93.21      104.62      1.78 o
  -2  -5   2      253.60      252.03      3.09 o
  -1  -5   2       44.60       54.48      0.96 o
   0  -5   2       10.37        5.60      0.29 o
   1  -5   2      153.10      151.08      2.33 o
   2  -5   2      120.13      122.94      1.89 o
   3  -5   2      255.02      269.17      3.60 o
   4  -5   2       23.74       22.39      0.81 o
   5  -5   2       68.11       55.40      1.91 o
   6  -5   2       30.59       35.26      1.15 o
   7  -5   2       22.34       22.17      1.06 o
   8  -5   2       50.39       49.83      1.88 o
   9  -5   2       21.38       21.87      1.88 o
  10  -5   2        0.03        1.15      2.27 <
  11  -5   2        9.08        5.88      1.95 o
  12  -5   2        0.75        0.34      1.87 <
 -11  -4   2        1.72        1.93      2.29 <
 -10  -4   2        1.32        0.43      1.69 <
  -9  -4   2        0.55        0.51      1.49 <
  -8  -4   2       34.43       30.76      2.11 o
  -7  -4   2       16.84       13.06      1.42 o
  -6  -4   2       63.27       54.82      1.51 o
  -5  -4   2       75.45       74.83      1.67 o
  -4  -4   2       38.58       46.06      1.35 o
  -3  -4   2       36.21       23.79      0.78 o
  -2  -4   2      581.30      570.90      6.33 o
  -1  -4   2      476.80      455.24      4.97 o
   0  -4   2      485.25      472.06      5.74 o
   1  -4   2       97.94       94.79      1.37 o
   2  -4   2        7.91        8.64      0.46 o
   3  -4   2       12.10       15.15      0.63 o
   4  -4   2        6.06        6.16      0.54 o
   5  -4   2       19.51       15.75      0.76 o
   6  -4   2        0.14        0.01      0.54 <
   7  -4   2       87.13       90.07      2.02 o
   8  -4   2       13.13       12.11      1.17 o
   9  -4   2       38.40       33.82      2.16 o
  10  -4   2       64.22       67.88      3.47 o
  11  -4   2        5.18        4.30      1.83 <
  12  -4   2        1.97       -0.50      2.08 <
 -11  -3   2        3.18        2.72      2.43 <
 -10  -3   2        0.17        0.31      1.58 <
  -9  -3   2        0.05        0.50      1.47 <
  -8  -3   2        0.03       -0.99      0.99 <
  -7  -3   2        0.04       -0.20      0.81 <
  -6  -3   2        3.33        2.92      0.67 o
  -5  -3   2       97.24       81.04      1.64 o
  -4  -3   2      141.39      135.57      2.17 o
  -3  -3   2      409.94      439.87      5.09 o
  -2  -3   2        0.42        1.49      0.32 o
  -1  -3   2       31.90       32.59      0.62 o
   0  -3   2      182.14      211.97      2.54 o
   1  -3   2      248.75      294.61      3.46 o
   2  -3   2      756.21      794.90     13.60 o
   3  -3   2       64.27       85.98      1.37 o
   4  -3   2        0.48        1.73      0.46 o
   5  -3   2        9.68        8.49      0.62 o
   6  -3   2       14.39       12.66      0.78 o
   7  -3   2        6.63        5.17      1.04 o
   8  -3   2      101.17      106.22      2.88 o
   9  -3   2       37.22       31.89      1.88 o
  10  -3   2       16.88       17.30      1.94 o
  11  -3   2       16.05       21.22      3.67 o
  12  -3   2        3.87        5.55      2.17 <
 -12  -2   2        0.02        0.16      2.44 <
 -11  -2   2        0.36        1.21      1.91 <
 -10  -2   2        0.51        2.26      1.69 <
  -9  -2   2        0.84       -1.09      1.23 <
  -8  -2   2        0.43       -0.08      0.92 <
  -7  -2   2      255.37      257.63      3.80 o
  -6  -2   2       27.28       23.57      1.22 o
  -5  -2   2      395.05      356.49      4.55 o
  -4  -2   2      576.80      603.80      6.21 o
  -3  -2   2        0.40       -0.13      0.33 <
  -2  -2   2       64.37       44.37      0.97 o
  -1  -2   2      533.65      511.54      5.27 o
   0  -2   2       37.10       42.16      0.65 o
   1  -2   2       76.62       89.40      1.37 o
   2  -2   2       68.86       64.02      1.00 o
   3  -2   2       10.62       12.10      0.47 o
   4  -2   2       33.36       27.71      0.84 o
   5  -2   2       10.83        5.85      0.57 o
   6  -2   2        7.16        4.13      0.62 o
   7  -2   2        1.59       -0.66      0.66 <
   8  -2   2      135.51      121.03      2.96 o
   9  -2   2       22.22       18.83      1.59 o
  10  -2   2       47.88       43.38      2.30 o
  11  -2   2        6.67        5.69      1.68 o
  12  -2   2        5.90        5.92      4.08 <
 -12  -1   2        3.29        5.29      2.76 <
 -11  -1   2        0.02       -1.46      1.65 <
 -10  -1   2        1.50        4.46      1.48 o
  -9  -1   2        1.49        0.63      1.26 <
  -8  -1   2        1.55        0.32      0.90 <
  -7  -1   2        4.50        4.61      0.82 o
  -6  -1   2       71.60       66.63      2.18 o
  -5  -1   2      150.49      147.56      2.06 o
  -4  -1   2      127.78      129.23      1.87 o
  -3  -1   2      570.55      565.60      5.25 o
  -2  -1   2     3581.60     3547.54     31.89 o
  -1  -1   2      123.09      121.44      1.45 o
   0  -1   2       19.08       16.32      0.45 o
   1  -1   2        0.88        0.85      0.30 <
   2  -1   2      897.74      954.28      9.63 o
   3  -1   2     1036.03     1060.32     10.24 o
   4  -1   2      278.46      264.51      3.20 o
   5  -1   2        5.81        5.72      0.60 o
   6  -1   2        0.00        0.56      0.56 <
   7  -1   2       15.64       11.36      0.89 o
   8  -1   2       70.68       70.92      2.47 o
   9  -1   2       51.59       53.74      2.36 o
  10  -1   2       14.07       10.53      1.57 o
  11  -1   2        7.31        9.20      1.91 o
  12  -1   2       16.68       31.87      5.77 o
 -12   0   2        0.32        0.14      1.84 <
 -11   0   2        0.01       -0.52      1.45 <
 -10   0   2        0.93       -0.02      1.13 <
  -9   0   2        1.49       -0.96      0.98 <
  -8   0   2       34.47       27.59      1.88 o
  -7   0   2       51.61       59.26      1.66 o
  -6   0   2      910.01      878.04      9.44 o
  -5   0   2       73.76       64.79      1.16 o
  -4   0   2      426.38      412.13      4.03 o
  -3   0   2       28.07       23.62      0.68 o
  -2   0   2       69.21       75.17      0.99 o
  -1   0   2      950.12     1021.91     10.20 o
   0   0   2      261.29      242.16      2.90 o
   1   0   2       11.46       10.29      0.45 o
   2   0   2      542.34      570.92      5.66 o
   3   0   2       64.58       63.32      1.03 o
   4   0   2       97.85      105.56      1.59 o
   5   0   2       19.66       25.10      0.88 o
   6   0   2       33.35       27.12      1.61 o
   7   0   2       14.90       14.68      1.01 o
   8   0   2        8.50        6.37      1.20 o
   9   0   2       64.40       65.96      2.60 o
  10   0   2        0.40        1.04      1.53 <
  11   0   2        1.78       -1.32      1.68 <
  12   0   2        0.23       -3.16      3.16 <
 -12   1   2        0.33       -0.66      1.79 <
 -11   1   2        4.62        4.30      1.42 o
 -10   1   2        4.95        2.96      1.20 <
  -9   1   2        3.04        2.82      1.13 <
  -8   1   2       59.21       63.45      1.74 o
  -7   1   2        0.27       -0.06      0.63 <
  -6   1   2       30.29       30.98      1.05 o
  -5   1   2      157.86      164.52      1.99 o
  -4   1   2        4.63        3.75      0.38 o
  -3   1   2     1029.31     1056.19      9.75 o
  -2   1   2      287.78      324.06      3.17 o
  -1   1   2     2043.00     2115.36     23.21 o
   0   1   2      237.99      214.81      2.47 o
   1   1   2       27.61       25.15      0.61 o
   2   1   2        0.23        1.83      0.34 o
   3   1   2       47.45       32.55      0.77 o
   4   1   2      592.96      697.84      7.37 o
   5   1   2       98.09       74.68      1.59 o
   6   1   2        7.36        4.53      0.64 o
   7   1   2       23.17       18.75      1.18 o
   8   1   2        0.09        0.11      0.97 <
   9   1   2       66.64       62.98      3.42 o
  10   1   2        3.36        2.09      1.78 <
  11   1   2        0.35       -1.51      2.12 <
  12   1   2        4.10       -1.51      3.79 <
 -13   2   2        0.51        5.70      4.25 <
 -12   2   2        0.23        0.43      1.74 <
 -11   2   2        0.25       -1.36      1.36 <
 -10   2   2        3.08        1.00      1.15 <
  -9   2   2        5.82        1.70      1.05 <
  -8   2   2        0.02       -0.77      0.77 <
  -7   2   2       25.40       24.74      1.15 o
  -6   2   2      150.39      173.97      2.47 o
  -5   2   2      485.19      555.70      5.81 o
  -4   2   2       83.26       91.02      1.26 o
  -3   2   2      301.91      259.22      2.56 o
  -2   2   2     1506.02     1575.08     17.55 o
  -1   2   2      191.10      215.86      9.52 o
   0   2   2     3490.53     3628.19     39.94 o
   1   2   2     1697.28     1778.39     17.66 o
   2   2   2        5.96       10.55      0.46 o
   3   2   2       27.91       39.60      0.99 o
   4   2   2      194.53      177.70      2.43 o
   5   2   2       29.17       29.94      1.00 o
   6   2   2       20.64       30.73      1.09 o
   7   2   2       21.56       20.46      1.36 o
   8   2   2       11.69       14.80      1.66 o
   9   2   2        3.57        3.50      1.66 <
  10   2   2        7.15        5.36      1.95 <
  11   2   2        0.00        2.01      2.35 <
 -13   3   2        1.99        1.51      2.49 <
 -12   3   2        4.40        5.01      2.27 <
 -11   3   2        0.49        0.96      1.35 <
 -10   3   2        4.71        4.39      1.44 o
  -9   3   2       28.71       31.38      1.73 o
  -8   3   2       33.02       32.67      1.49 o
  -7   3   2       58.33       56.21      1.38 o
  -6   3   2        5.91        7.03      0.60 o
  -5   3   2       61.05       58.81      1.17 o
  -4   3   2       92.80       93.75      1.41 o
  -3   3   2       52.14       51.28      0.95 o
  -2   3   2      474.00      482.07      5.58 o
  -1   3   2      971.98     1068.56     10.69 o
   0   3   2        8.58        5.57      0.31 o
   1   3   2       19.83       17.05      0.51 o
   2   3   2        2.74        7.36      0.60 o
   3   3   2       53.61       92.44      1.64 o
   4   3   2       11.39       11.07      0.69 o
   5   3   2       49.60       62.24      1.51 o
   6   3   2        0.18        0.17      0.70 <
   7   3   2        4.78        1.04      1.03 <
   8   3   2       15.81       12.19      1.87 o
   9   3   2        1.22        5.13      1.71 <
  10   3   2       13.61       10.47      2.26 o
  11   3   2        1.37        1.21      2.42 <
 -13   4   2        0.02       -2.50      2.59 <
 -12   4   2        2.32        3.36      2.68 <
 -11   4   2        0.02       -1.36      1.36 <
 -10   4   2        0.00       -1.06      1.06 <
  -9   4   2        5.67        4.21      1.02 o
  -8   4   2        0.42        0.62      0.71 <
  -7   4   2       34.83       37.02      1.17 o
  -6   4   2        8.31        9.63      0.66 o
  -5   4   2        7.42       11.15      0.60 o
  -4   4   2      632.76      726.84      9.02 o
  -3   4   2       61.90       54.04      1.19 o
  -2   4   2       19.19       20.18      0.69 o
  -1   4   2     2339.97     2439.50     26.73 o
   0   4   2      222.52      257.70      3.13 o
   1   4   2        1.62        0.58      0.36 <
   2   4   2      134.97      156.60      2.28 o
   3   4   2       73.73       65.58      1.98 o
   4   4   2       12.61       14.40      0.77 o
   5   4   2       33.76       35.08      1.18 o
   6   4   2       35.11       30.62      1.53 o
   7   4   2        0.83        1.99      1.18 <
   8   4   2        2.01        2.94      1.56 <
   9   4   2        6.54        7.95      2.46 o
  10   4   2        0.02       -1.49      3.23 <
 -13   5   2        0.01       -2.15      2.15 <
 -12   5   2        5.55        2.21      2.27 <
 -11   5   2        2.77        2.07      1.52 <
 -10   5   2        0.78       -0.49      1.27 <
  -9   5   2        3.43        5.11      1.28 o
  -8   5   2        3.45        1.23      0.88 <
  -7   5   2        1.80        2.01      0.59 o
  -6   5   2       13.41       11.99      0.68 o
  -5   5   2       68.69       63.77      1.74 o
  -4   5   2       59.47       62.22      1.23 o
  -3   5   2        6.81        8.66      0.47 o
  -2   5   2      632.90      646.10      8.42 o
  -1   5   2      184.21      156.82      2.00 o
   0   5   2      270.26      289.67      3.50 o
   1   5   2       15.16       21.60      0.74 o
   2   5   2        8.91        8.20      0.56 o
   3   5   2       44.87       41.25      1.41 o
   4   5   2        3.68        2.25      0.67 o
   5   5   2        7.83        6.97      1.07 o
   6   5   2        2.47        1.14      1.18 <
   7   5   2        2.05        2.21      1.44 <
   8   5   2        1.17       -0.36      1.43 <
   9   5   2        7.11        1.69      2.96 <
  10   5   2        0.37       -1.71      2.83 <
 -13   6   2        0.00       -0.50      2.27 <
 -12   6   2        0.55        1.25      2.06 <
 -11   6   2        0.95       -1.43      1.75 <
 -10   6   2        0.02       -0.84      1.20 <
  -9   6   2        4.74        3.35      1.16 <
  -8   6   2        1.13        0.36      0.87 <
  -7   6   2        7.35        4.02      0.64 o
  -6   6   2      166.92      170.17      2.48 o
  -5   6   2       60.51       62.55      1.19 o
  -4   6   2        0.00       -0.12      0.43 <
  -3   6   2      354.27      364.07      4.34 o
  -2   6   2      126.54      120.42      2.04 o
  -1   6   2       60.89       59.17      1.08 o
   0   6   2      275.10      288.96      3.77 o
   1   6   2        7.79        7.98      0.50 o
   2   6   2        0.02        1.42      0.68 <
   3   6   2       10.29        9.50      0.71 o
   4   6   2        0.57        0.48      0.74 <
   5   6   2        0.48        0.07      1.03 <
   6   6   2        7.86        6.13      1.54 o
   7   6   2        3.58        1.44      1.52 <
   8   6   2        0.96        2.08      2.51 <
   9   6   2        0.07       -2.06      2.50 <
 -12   7   2        0.30        0.13      1.98 <
 -11   7   2        7.82        6.06      2.20 <
 -10   7   2        2.46        3.18      1.96 <
  -9   7   2        3.39        4.56      1.47 o
  -8   7   2        0.01       -0.19      1.05 <
  -7   7   2       14.33        9.98      0.96 o
  -6   7   2       97.55      102.48      1.83 o
  -5   7   2        2.71        1.53      0.48 o
  -4   7   2       15.59       15.45      0.73 o
  -3   7   2       10.49        9.32      0.48 o
  -2   7   2       23.81       20.07      0.96 o
  -1   7   2      132.91      138.79      2.63 o
   0   7   2       38.11       35.67      1.11 o
   1   7   2       66.24       69.50      1.39 o
   2   7   2        4.23        3.62      0.83 o
   3   7   2        4.66        4.35      1.00 o
   4   7   2        0.73        0.52      0.95 <
   5   7   2        4.92        4.61      1.25 o
   6   7   2        0.27        0.71      1.35 <
   7   7   2        1.18       -0.64      2.13 <
   8   7   2        2.15       -0.50      2.19 <
 -12   8   2        0.00       -1.95      1.95 <
 -11   8   2        0.46        1.96      1.92 <
 -10   8   2        0.02        0.50      1.39 <
  -9   8   2        0.06       -0.87      1.20 <
  -8   8   2        0.00       -1.00      1.00 <
  -7   8   2        0.09        0.02      0.91 <
  -6   8   2        1.05       -0.01      0.63 <
  -5   8   2       33.89       37.05      1.16 o
  -4   8   2        7.62        6.14      0.49 o
  -3   8   2      159.68      166.11      3.13 o
  -2   8   2       10.27        9.80      0.68 o
  -1   8   2      161.98      133.39      2.96 o
   0   8   2       19.34       17.54      0.94 o
   1   8   2       79.50       79.78      1.78 o
   2   8   2        4.32        3.31      0.64 o
   3   8   2       33.67       37.29      1.51 o
   4   8   2        0.93       -0.95      0.95 <
   5   8   2        2.78        2.60      1.21 <
   6   8   2        0.25        0.06      2.04 <
   7   8   2        0.12       -0.89      1.58 <
 -12   9   2       10.88       16.41      4.01 o
 -11   9   2        0.58        1.19      1.83 <
 -10   9   2        8.69        9.48      1.82 o
  -9   9   2        2.47        3.51      1.35 <
  -8   9   2        0.77        1.35      1.06 <
  -7   9   2        0.13        0.72      0.89 <
  -6   9   2       60.01       56.04      1.53 o
  -5   9   2       30.02       31.29      1.00 o
  -4   9   2        0.85        1.43      0.61 <
  -3   9   2        0.18       -0.77      1.34 <
  -2   9   2        3.30        5.37      1.49 o
  -1   9   2       31.85       26.16      1.63 o
   0   9   2       11.21       14.03      0.94 o
   1   9   2       13.10       13.43      1.03 o
   2   9   2       46.03       54.94      2.05 o
   3   9   2        0.16        0.12      0.89 <
   4   9   2        1.95       -0.28      1.00 <
   5   9   2        0.06        2.07      1.33 <
   6   9   2        0.26        1.82      1.58 <
 -11  10   2        0.20        2.27      1.87 <
 -10  10   2        0.21        1.11      1.41 <
  -9  10   2        0.24        1.18      1.21 <
  -8  10   2        1.38        1.85      1.00 <
  -7  10   2        0.18       -0.84      0.84 <
  -6  10   2       10.70       10.31      0.84 o
  -5  10   2        0.07        1.06      0.66 <
  -4  10   2        0.11        0.02      0.60 <
  -3  10   2        0.47        0.33      1.02 <
  -2  10   2       49.75       46.09      2.96 o
  -1  10   2       30.99       27.57      1.75 o
   0  10   2       13.19       11.72      1.43 o
   1  10   2        4.97        2.85      0.82 o
   2  10   2        7.26        7.62      1.45 o
   3  10   2        0.76       -0.27      1.28 <
   4  10   2        3.69        2.79      1.06 <
   5  10   2        0.02       -0.59      1.33 <
 -10  11   2        0.25       -1.34      1.58 <
  -9  11   2        5.77        7.05      1.53 o
  -8  11   2        0.34        0.13      0.96 <
  -7  11   2        0.05       -1.70      1.70 <
  -6  11   2        0.06       -0.56      0.89 <
  -5  11   2       10.99       13.26      2.52 o
  -4  11   2        5.57        6.07      1.27 o
  -3  11   2       21.75       26.02      1.71 o
  -2  11   2        0.00        1.12      1.38 <
  -1  11   2        4.64        1.18      1.45 <
   0  11   2        2.65        4.47      1.26 o
   1  11   2        0.85       -0.03      1.28 <
   2  11   2        0.08        0.24      1.52 <
   3  11   2        1.07       -0.62      2.24 <
   4  11   2        1.18        0.18      2.72 <
  -9  12   2        0.14       -0.03      1.11 <
  -8  12   2        0.16        0.09      1.20 <
  -7  12   2        2.80        3.88      1.16 o
  -6  12   2        0.99        3.10      1.54 <
  -5  12   2        7.35        6.86      1.71 o
  -4  12   2        4.25        6.94      1.31 o
  -3  12   2        0.21        0.99      1.09 <
  -2  12   2        1.06        1.89      1.56 <
  -1  12   2        0.00       -0.39      1.51 <
   0  12   2        0.38        1.13      1.26 <
   1  12   2        1.78        4.47      1.58 <
   2  12   2        0.00        1.30      2.57 <
   3  12   2        0.00       -1.69      1.75 <
  -8  13   2        1.88        3.00      1.69 <
  -7  13   2        0.00        0.36      1.70 <
  -6  13   2        0.54       -0.76      1.50 <
  -5  13   2        0.87       -0.43      1.35 <
  -4  13   2        0.14       -0.83      1.48 <
  -3  13   2        5.08        5.62      1.26 o
  -2  13   2       16.45       16.89      2.19 o
  -1  13   2        3.50        3.49      1.97 <
   0  13   2        1.87       -1.60      1.93 <
   4 -14   3        0.13       -0.87      1.45 <
   5 -14   3        7.11        9.93      1.67 o
  -2 -13   3        0.46       -0.74      1.42 <
  -1 -13   3        0.01        0.17      1.21 <
   0 -13   3        0.70       -0.96      0.96 <
   1 -13   3        0.17       -1.01      1.18 <
   3 -13   3        3.98        7.49      1.12 o
   4 -13   3        2.33        1.96      1.18 <
   5 -13   3        4.88        6.47      2.23 <
   6 -13   3        0.67       -0.74      1.51 <
   7 -13   3        0.84        0.69      1.02 <
   8 -13   3        0.87        1.56      1.78 <
  -4 -12   3        0.14       -0.70      1.85 <
  -3 -12   3        0.19        1.24      1.66 <
  -2 -12   3        0.77       -0.81      1.85 <
  -1 -12   3        0.15        1.19      1.21 <
   0 -12   3        0.15       -0.04      0.96 <
   1 -12   3        2.33        2.17      0.87 <
   2 -12   3       17.08       16.43      1.69 o
   3 -12   3        0.15        0.32      0.90 <
   4 -12   3       17.87       14.33      1.54 o
   5 -12   3        3.54        2.65      1.44 <
   6 -12   3        2.50        4.50      1.07 o
   7 -12   3        0.71        2.01      1.20 <
   8 -12   3       18.57       22.31      2.10 o
   9 -12   3        0.02        1.33      1.33 <
  -5 -11   3        0.01       -0.06      1.53 <
  -4 -11   3        2.67       -1.61      1.61 <
  -3 -11   3        1.94        0.77      1.48 <
  -2 -11   3        1.95        1.68      1.39 <
  -1 -11   3        5.51        5.95      1.29 o
   0 -11   3        2.26        2.41      0.99 <
   1 -11   3       14.27       12.13      2.51 o
   2 -11   3        2.28        0.42      1.18 <
   3 -11   3       35.11       28.78      1.75 o
   4 -11   3        5.71        7.06      1.41 o
   5 -11   3        1.56        1.02      0.68 <
   6 -11   3        0.20        0.10      1.21 <
   7 -11   3        4.63        4.96      1.01 o
   8 -11   3        6.57        5.60      1.46 o
   9 -11   3        5.74        6.26      1.57 o
  10 -11   3        1.56        2.11      1.57 <
  -6 -10   3        0.13        1.24      1.23 <
  -5 -10   3        0.06        0.95      0.96 <
  -4 -10   3        1.48        0.73      1.14 <
  -3 -10   3        5.16        5.32      1.11 o
  -2 -10   3        2.89        2.96      0.82 o
  -1 -10   3        0.03       -0.99      0.99 <
   0 -10   3        0.27        0.08      0.88 <
   1 -10   3        0.75        1.46      0.84 <
   2 -10   3       14.56       15.51      1.73 o
   3 -10   3       62.68       58.47      3.40 o
   4 -10   3       13.56       11.80      0.96 o
   5 -10   3       80.61       78.97      2.19 o
   6 -10   3       14.45       15.64      1.17 o
   7 -10   3       25.06       24.51      2.31 o
   8 -10   3        1.51        1.24      1.23 <
   9 -10   3       17.28       17.87      1.89 o
  10 -10   3        0.85       -0.10      1.84 <
  11 -10   3        0.34        1.21      2.68 <
  -7  -9   3        4.20        3.95      1.62 <
  -6  -9   3        0.06       -1.17      1.17 <
  -5  -9   3        1.95        1.77      0.99 <
  -4  -9   3        1.59       -0.23      0.82 <
  -3  -9   3        6.84        7.10      0.86 o
  -2  -9   3        8.83        6.55      0.97 o
  -1  -9   3        0.64        0.13      0.73 <
   0  -9   3        0.17       -0.61      1.63 <
   1  -9   3        2.83        1.14      1.43 <
   2  -9   3       24.26       20.99      1.93 o
   3  -9   3       55.71       45.71      1.44 o
   4  -9   3       27.51       25.86      1.50 o
   5  -9   3       17.98       19.75      0.92 o
   6  -9   3        8.45        5.11      1.01 o
   7  -9   3        0.06       -0.38      1.06 <
   8  -9   3        5.81        5.91      1.38 o
   9  -9   3        3.08        1.96      1.45 <
  10  -9   3        0.03        0.18      2.43 <
  11  -9   3        0.25        0.94      2.13 <
  -8  -8   3        2.99        3.53      1.92 <
  -7  -8   3        2.28        2.72      1.42 <
  -6  -8   3        4.24        4.53      2.70 <
  -5  -8   3        3.39        3.60      1.09 o
  -4  -8   3       12.85       10.85      1.16 o
  -3  -8   3        0.37        0.70      0.77 <
  -2  -8   3        0.11       -0.12      0.48 <
  -1  -8   3        7.90        9.21      1.37 o
   0  -8   3        3.77        2.22      0.54 o
   1  -8   3        0.40        1.21      0.75 <
   2  -8   3       23.86       27.55      1.27 o
   3  -8   3       18.43       20.49      1.32 o
   4  -8   3       47.53       47.89      1.32 o
   5  -8   3       77.06       70.70      1.72 o
   6  -8   3       34.82       37.14      1.53 o
   7  -8   3      153.28      146.34      3.79 o
   8  -8   3      140.76      132.56      6.21 o
   9  -8   3        0.20        0.25      1.35 <
  10  -8   3       23.42       24.11      2.24 o
  11  -8   3        1.17        1.62      2.12 <
  -9  -7   3        0.07        1.01      4.19 <
  -8  -7   3       12.59       10.97      1.72 o
  -7  -7   3        0.85        0.42      1.23 <
  -6  -7   3        7.43        7.56      1.21 o
  -5  -7   3        6.22        8.04      1.23 o
  -4  -7   3        0.11        0.00      0.72 <
  -3  -7   3       20.98       23.73      1.38 o
  -2  -7   3       11.42       13.75      0.69 o
  -1  -7   3       38.02       34.71      0.86 o
   0  -7   3        0.38        0.00      0.43 <
   1  -7   3        0.07       -0.05      0.40 <
   2  -7   3       45.60       41.35      0.89 o
   3  -7   3        6.65        7.00      0.50 o
   4  -7   3       98.08       95.13      1.90 o
   5  -7   3        0.91       -0.12      0.54 <
   6  -7   3       10.17       10.90      0.95 o
   7  -7   3        2.78        3.83      1.18 o
   8  -7   3        5.09        5.37      1.48 o
   9  -7   3       15.48       18.36      2.07 o
  10  -7   3        3.74        4.92      2.00 <
  11  -7   3       11.90       11.35      2.14 o
  12  -7   3        0.09        0.32      2.83 <
 -10  -6   3        0.78        1.63      2.22 <
  -9  -6   3        3.01        1.15      1.73 <
  -8  -6   3        4.87        1.89      1.41 <
  -7  -6   3       10.97       12.20      1.84 o
  -6  -6   3        5.84        4.64      1.32 o
  -5  -6   3       13.06       12.95      1.05 o
  -4  -6   3       38.49       36.21      1.17 o
  -3  -6   3      150.75      163.76      2.60 o
  -2  -6   3        5.63        0.47      0.42 <
  -1  -6   3        3.42        5.16      0.42 o
   0  -6   3       15.66       23.53      0.67 o
   1  -6   3       48.61       43.67      0.92 o
   2  -6   3        0.69        0.59      0.38 <
   3  -6   3        0.91        1.86      0.48 o
   4  -6   3      132.17      124.73      2.14 o
   5  -6   3       20.30       22.94      1.12 o
   6  -6   3       59.59       52.31      2.36 o
   7  -6   3       69.73       70.82      2.35 o
   8  -6   3      346.31      330.06      7.99 o
   9  -6   3       58.25       51.47      2.53 o
  10  -6   3        4.63        3.47      1.68 <
  11  -6   3       10.58       10.09      2.06 o
  12  -6   3        2.09        5.19      2.15 <
 -10  -5   3        0.06       -0.03      2.92 <
  -9  -5   3        1.02        2.57      2.04 <
  -8  -5   3       16.25       14.54      1.80 o
  -7  -5   3       66.04       66.51      3.32 o
  -6  -5   3       23.42       27.47      1.59 o
  -5  -5   3       20.74       19.59      1.06 o
  -4  -5   3       38.35       47.87      1.29 o
  -3  -5   3       52.44       55.76      1.62 o
  -2  -5   3       74.13       85.52      1.55 o
  -1  -5   3      431.61      546.22      6.36 o
   0  -5   3      608.61      592.15      7.81 o
   1  -5   3        0.36        0.12      0.35 <
   2  -5   3       47.08       62.20      1.27 o
   3  -5   3       62.01       60.37      1.50 o
   4  -5   3       10.17        5.29      0.75 o
   5  -5   3       61.39       63.70      1.73 o
   6  -5   3        3.00        3.35      0.70 o
   7  -5   3       10.69       10.81      1.07 o
   8  -5   3        8.25        9.17      1.74 o
   9  -5   3       59.22       63.56      3.23 o
  10  -5   3       26.69       28.25      2.53 o
  11  -5   3        0.92        3.15      1.85 <
  12  -5   3        2.29        1.25      1.93 <
 -11  -4   3        0.80        0.63      2.19 <
 -10  -4   3        1.31        1.98      1.81 <
  -9  -4   3       10.69       13.00      2.08 o
  -8  -4   3       42.66       35.86      2.23 o
  -7  -4   3        0.71       -1.00      1.00 <
  -6  -4   3        4.93        6.56      0.86 o
  -5  -4   3       67.18       70.50      1.66 o
  -4  -4   3      250.73      289.81      4.24 o
  -3  -4   3       76.54       54.84      1.23 o
  -2  -4   3      586.10      712.14      8.26 o
  -1  -4   3        0.10        1.05      0.37 <
   0  -4   3      207.74      207.43      3.01 o
   1  -4   3       62.95       70.56      1.46 o
   2  -4   3       35.97       46.44      1.22 o
   3  -4   3       16.12       15.97      0.84 o
   4  -4   3       58.02       60.91      1.53 o
   5  -4   3      193.42      190.29      4.14 o
   6  -4   3       90.45       88.35      1.89 o
   7  -4   3       38.60       37.97      1.69 o
   8  -4   3      159.67      161.80      3.83 o
   9  -4   3      107.87      107.44      3.58 o
  10  -4   3        3.70        4.68      1.75 <
  11  -4   3        5.16        2.48      1.80 <
  12  -4   3        0.68        2.81      2.02 <
 -11  -3   3        1.74       -2.12      2.12 <
 -10  -3   3        2.98        3.48      1.81 <
  -9  -3   3        0.02        1.15      1.48 <
  -8  -3   3       21.53       25.56      1.74 o
  -7  -3   3       75.97       81.97      2.20 o
  -6  -3   3       15.37       12.26      0.93 o
  -5  -3   3       17.51       18.19      0.92 o
  -4  -3   3        2.51        4.06      0.58 o
  -3  -3   3      501.98      586.09      6.28 o
  -2  -3   3      101.08      126.22      5.03 o
  -1  -3   3       18.99       35.00      0.80 o
   0  -3   3      261.60      296.41      3.37 o
   1  -3   3     3490.38     3664.23     43.06 o
   2  -3   3     1193.15     1347.99     16.20 o
   3  -3   3      111.28      129.25      1.99 o
   4  -3   3      101.05      103.41      1.82 o
   5  -3   3       10.39       13.17      0.77 o
   6  -3   3      235.34      236.51      4.26 o
   7  -3   3        1.41        1.87      0.67 <
   8  -3   3       20.99       20.79      1.40 o
   9  -3   3       15.59       18.37      1.58 o
  10  -3   3       31.93       35.75      2.54 o
  11  -3   3        4.49        2.70      1.88 <
  12  -3   3        0.77        4.04      3.28 <
 -12  -2   3        0.75       -0.81      3.18 <
 -11  -2   3        2.05        3.23      1.94 <
 -10  -2   3        0.02       -1.51      1.51 <
  -9  -2   3       75.68       69.58      7.06 o
  -8  -2   3        4.78        2.18      1.04 <
  -7  -2   3      352.48      341.71      4.98 o
  -6  -2   3       44.64       47.09      1.36 o
  -5  -2   3      101.00      101.67      1.86 o
  -4  -2   3       36.27       54.76      1.17 o
  -3  -2   3        0.22        0.68      0.37 <
  -2  -2   3        3.63        6.00      0.65 o
  -1  -2   3      114.23      102.36      1.36 o
   0  -2   3       34.31       43.59      0.82 o
   1  -2   3      160.27      156.96      2.13 o
   2  -2   3        4.89        5.60      0.45 o
   3  -2   3      257.58      303.18      3.79 o
   4  -2   3       30.89       25.90      0.91 o
   5  -2   3       11.93       14.99      0.88 o
   6  -2   3      168.49      174.38      4.70 o
   7  -2   3       13.50       16.24      1.04 o
   8  -2   3       28.19       29.21      1.70 o
   9  -2   3       37.76       39.16      2.09 o
  10  -2   3       17.86       19.28      1.80 o
  11  -2   3        0.83        3.35      1.63 <
  12  -2   3        6.77        5.09      4.21 <
 -12  -1   3        0.45        0.65      2.97 <
 -11  -1   3        1.18        3.83      1.86 <
 -10  -1   3       22.09       25.67      2.18 o
  -9  -1   3        2.14        3.85      1.22 o
  -8  -1   3        1.00        0.80      0.92 <
  -7  -1   3       15.75       19.06      1.11 o
  -6  -1   3       62.20       48.62      1.44 o
  -5  -1   3      243.23      257.37      3.44 o
  -4  -1   3      506.96      491.58      5.17 o
  -3  -1   3        0.89        1.04      0.34 o
  -2  -1   3      572.62      635.19      6.29 o
  -1  -1   3      916.87      872.40      8.84 o
   0  -1   3     1184.88     1230.28     14.60 o
   1  -1   3     1122.85     1255.24     14.94 o
   2  -1   3     4077.45     4225.35     43.65 o
   3  -1   3     1678.38     1795.80     17.15 o
   4  -1   3      587.82      688.45      7.40 o
   5  -1   3      160.89      174.97      2.91 o
   6  -1   3       33.49       42.08      1.37 o
   7  -1   3      178.96      165.25      3.13 o
   8  -1   3        3.38        3.48      1.11 o
   9  -1   3       15.08       17.10      1.59 o
  10  -1   3        2.36        1.54      1.32 <
  11  -1   3        1.52        1.28      2.56 <
  12  -1   3        2.34       -2.30      3.68 <
 -12   0   3        1.48        3.79      2.06 <
 -11   0   3        0.78        1.51      1.58 <
 -10   0   3        0.00       -1.10      1.10 <
  -9   0   3        9.40        7.17      1.31 o
  -8   0   3      427.42      417.42      6.78 o
  -7   0   3       87.82       73.39      1.76 o
  -6   0   3      309.69      305.30      4.06 o
  -5   0   3      172.84      192.65      2.38 o
  -4   0   3     1138.36     1188.72     10.67 o
  -3   0   3      402.16      364.69      3.70 o
  -2   0   3     2030.46     2088.71     19.77 o
  -1   0   3      297.44      281.93      3.27 o
   0   0   3       55.50       53.25      1.01 o
   1   0   3      117.02      131.62      1.78 o
   2   0   3      308.23      331.36      3.54 o
   3   0   3        6.61        3.52      0.45 o
   4   0   3       21.27       14.80      0.79 o
   5   0   3        5.53        5.92      0.72 o
   6   0   3       26.11       17.24      0.94 o
   7   0   3       27.86       30.41      1.52 o
   8   0   3        0.50        0.50      1.00 <
   9   0   3        1.33       -1.06      1.06 <
  10   0   3        5.14        5.35      1.62 o
  11   0   3       15.72       17.91      3.20 o
  12   0   3        0.21        1.49      3.79 <
 -12   1   3        1.17        4.20      2.07 <
 -11   1   3        5.86        5.74      1.52 o
 -10   1   3        4.35        2.07      1.20 <
  -9   1   3        1.86        1.16      1.08 <
  -8   1   3        6.09        6.28      0.97 o
  -7   1   3        1.00        0.81      0.65 <
  -6   1   3       13.84       15.82      0.78 o
  -5   1   3      778.76      788.82      7.65 o
  -4   1   3       55.59       56.39      0.98 o
  -3   1   3        0.64        4.57      0.43 o
  -2   1   3      236.77      254.57      3.04 o
  -1   1   3      748.82      807.49      9.14 o
   0   1   3     1240.68     1183.14     12.49 o
   1   1   3     1093.41     1051.66     10.64 o
   2   1   3       27.25       23.18      1.12 o
   3   1   3      186.60      239.41      3.11 o
   4   1   3      435.39      411.99      5.02 o
   5   1   3      350.64      357.29      6.11 o
   6   1   3        3.84        5.37      0.77 o
   7   1   3       28.41       25.92      1.47 o
   8   1   3       35.89       32.19      1.86 o
   9   1   3        3.31        2.73      1.48 <
  10   1   3        0.76        1.43      1.74 <
  11   1   3        1.54        5.18      3.75 <
 -13   2   3        0.17       -3.31      3.31 <
 -12   2   3        0.13        0.03      1.77 <
 -11   2   3        1.09       -1.18      1.35 <
 -10   2   3        5.28        6.58      1.36 o
  -9   2   3        3.13        0.60      1.04 <
  -8   2   3       35.09       37.96      1.54 o
  -7   2   3      191.15      185.65      3.08 o
  -6   2   3        0.07        0.03      0.39 <
  -5   2   3      193.42      180.28      2.30 o
  -4   2   3        1.41        0.48      0.35 <
  -3   2   3      756.29      808.83      7.95 o
  -2   2   3      769.29      804.04      8.65 o
  -1   2   3      823.88      859.49      9.71 o
   0   2   3       71.61       67.73      1.11 o
   1   2   3      121.08      152.95      1.93 o
   2   2   3      104.96      110.24      1.79 o
   3   2   3      220.81      231.02      3.40 o
   4   2   3      222.48      203.92      3.09 o
   5   2   3        4.66        0.40      0.55 <
   6   2   3        0.66       -0.61      0.61 <
   7   2   3        1.94       -0.86      0.88 <
   8   2   3       11.72        9.76      1.58 o
   9   2   3        0.00       -1.55      1.55 <
  10   2   3        0.07        1.45      2.19 <
  11   2   3        4.10        5.35      3.57 <
 -13   3   3        0.51       -0.36      1.93 <
 -12   3   3        0.00       -0.06      1.86 <
 -11   3   3        2.05        3.65      1.74 <
 -10   3   3        0.08       -0.18      1.09 <
  -9   3   3        0.12       -0.91      0.91 <
  -8   3   3       66.70       67.84      2.08 o
  -7   3   3       20.01       23.33      0.95 o
  -6   3   3        2.85        1.55      0.50 o
  -5   3   3       70.65       59.17      1.12 o
  -4   3   3        0.06       -0.34      0.34 <
  -3   3   3       12.97       14.38      0.56 o
  -2   3   3      421.28      482.83      7.19 o
  -1   3   3      164.10      143.80      1.97 o
   0   3   3      625.36      622.72      8.52 o
   1   3   3       17.03       11.72      0.59 o
   2   3   3      745.70      693.31     12.07 o
   3   3   3       57.40       44.34      1.20 o
   4   3   3       11.09        8.16      0.73 o
   5   3   3       32.33       32.57      1.59 o
   6   3   3       43.08       37.59      1.89 o
   7   3   3        0.28        0.38      1.11 <
   8   3   3       17.36       18.77      2.59 o
   9   3   3        2.03        2.85      2.20 <
  10   3   3        0.41       -0.57      2.94 <
 -13   4   3        0.34        4.94      2.67 <
 -12   4   3        0.55       -0.02      1.67 <
 -11   4   3        0.53       -0.92      1.43 <
 -10   4   3       15.45       18.03      1.99 o
  -9   4   3       42.18       40.28      1.79 o
  -8   4   3        0.08        0.14      0.76 <
  -7   4   3        0.00       -0.55      0.55 <
  -6   4   3       54.71       60.59      1.37 o
  -5   4   3      157.84      184.19      2.54 o
  -4   4   3      509.85      523.78      7.29 o
  -3   4   3       24.90       20.90      0.74 o
  -2   4   3       14.41       10.93      0.60 o
  -1   4   3      501.41      481.39      6.00 o
   0   4   3      601.11      600.25      6.97 o
   1   4   3       30.39       29.87      0.88 o
   2   4   3        3.34        4.48      0.51 o
   3   4   3        4.85        6.83      0.91 o
   4   4   3       74.52       70.58      1.66 o
   5   4   3       30.79       26.62      1.26 o
   6   4   3        0.00       -1.03      1.03 <
   7   4   3        9.60        7.48      1.76 o
   8   4   3        0.07       -0.52      1.76 <
   9   4   3        4.89        3.34      2.29 <
  10   4   3        0.15        0.04      2.89 <
 -13   5   3        1.22        2.16      2.56 <
 -12   5   3        1.67        3.31      2.54 <
 -11   5   3        0.11       -0.56      2.29 <
 -10   5   3        1.46       -0.10      1.31 <
  -9   5   3        0.00        0.91      1.09 <
  -8   5   3       33.44       33.85      1.41 o
  -7   5   3       29.17       37.27      1.18 o
  -6   5   3       11.75       12.71      0.70 o
  -5   5   3       10.02        8.69      1.03 o
  -4   5   3        7.18        8.22      0.57 o
  -3   5   3        0.40        0.36      0.41 <
  -2   5   3        1.26        1.89      0.42 o
  -1   5   3       14.42        7.14      0.46 o
   0   5   3       14.67        9.19      0.50 o
   1   5   3      103.34      128.91      2.14 o
   2   5   3       18.55       32.17      1.06 o
   3   5   3       61.33       67.36      1.53 o
   4   5   3        0.00       -0.27      0.57 <
   5   5   3        6.14        6.59      1.40 o
   6   5   3        1.74       -0.33      1.30 <
   7   5   3       15.70       16.11      1.99 o
   8   5   3        1.50        3.04      2.11 <
   9   5   3        2.41        2.50      2.94 <
 -13   6   3        0.26       -2.26      2.31 <
 -12   6   3        0.15        0.08      2.03 <
 -11   6   3        0.00        2.27      2.01 <
 -10   6   3        1.65        1.12      1.76 <
  -9   6   3       52.99       51.81      2.30 o
  -8   6   3       43.09       33.92      1.69 o
  -7   6   3        2.81        2.86      0.70 o
  -6   6   3        4.73        6.77      0.55 o
  -5   6   3       22.74       22.24      0.86 o
  -4   6   3        0.37        0.00      0.41 <
  -3   6   3      161.47      176.85      2.59 o
  -2   6   3      210.69      195.15      2.93 o
  -1   6   3        8.42       11.38      0.52 o
   0   6   3       19.79       18.37      0.64 o
   1   6   3       11.97       12.47      0.68 o
   2   6   3        4.93        4.12      0.57 o
   3   6   3       10.97        9.98      0.89 o
   4   6   3        3.24        3.48      1.09 o
   5   6   3        2.00        2.21      1.15 <
   6   6   3        6.48        3.65      1.54 <
   7   6   3        0.24        0.29      1.53 <
   8   6   3        5.63       12.34      3.54 o
   9   6   3        1.00        2.30      3.03 <
 -12   7   3        1.35        0.57      2.08 <
 -11   7   3        0.19        1.21      1.91 <
 -10   7   3        0.09       -0.14      1.60 <
  -9   7   3        3.54        3.19      1.49 <
  -8   7   3       21.03       18.47      1.75 o
  -7   7   3       28.66       22.76      2.51 o
  -6   7   3        0.34        0.09      0.66 <
  -5   7   3       29.92       36.64      1.20 o
  -4   7   3       89.82       88.72      1.65 o
  -3   7   3       68.10       58.68      1.43 o
  -2   7   3       37.81       34.56      1.03 o
  -1   7   3       27.59       24.25      0.78 o
   0   7   3       71.63       57.01      1.35 o
   1   7   3        0.09       -0.47      0.47 <
   2   7   3        0.02        0.59      0.62 <
   3   7   3        7.82       11.10      1.05 o
   4   7   3        3.95        5.44      1.18 o
   5   7   3        1.04       -1.07      1.07 <
   6   7   3        4.93        7.89      1.69 o
   7   7   3        2.43       -0.01      1.72 <
   8   7   3        1.98        1.27      2.72 <
 -12   8   3        0.53        2.91      5.19 <
 -11   8   3        0.02       -1.69      1.69 <
 -10   8   3        0.10       -0.31      1.37 <
  -9   8   3        8.24        4.37      1.49 <
  -8   8   3        8.32        8.34      1.34 o
  -7   8   3       10.27        5.33      1.13 o
  -6   8   3       29.56       29.09      1.22 o
  -5   8   3       19.50       22.84      0.99 o
  -4   8   3        9.72        9.76      0.67 o
  -3   8   3       80.94       74.96      1.55 o
  -2   8   3       85.46       88.51      2.94 o
  -1   8   3      179.35      151.37      4.31 o
   0   8   3        5.95        9.35      0.90 o
   1   8   3       71.21       75.54      1.91 o
   2   8   3        2.18        0.05      0.62 <
   3   8   3        6.27        5.32      1.07 o
   4   8   3        6.57        6.26      2.18 <
   5   8   3        0.02       -0.64      1.29 <
   6   8   3        2.05        1.79      1.47 <
   7   8   3        1.63        1.27      2.50 <
 -11   9   3        3.80        1.97      3.00 <
 -10   9   3        0.18       -0.42      1.40 <
  -9   9   3        3.49        3.52      1.45 <
  -8   9   3        9.03        9.61      1.62 o
  -7   9   3       21.57       20.58      1.72 o
  -6   9   3        8.01        5.73      0.82 o
  -5   9   3        0.44        0.49      0.55 <
  -4   9   3       60.66       61.35      1.82 o
  -3   9   3       19.34       18.24      1.06 o
  -2   9   3       44.53       47.29      3.02 o
  -1   9   3       24.41       19.03      1.30 o
   0   9   3       33.22       33.35      1.59 o
   1   9   3        5.13        1.33      0.87 <
   2   9   3        4.37        5.46      0.77 o
   3   9   3        3.40        4.36      1.16 o
   4   9   3        2.89        2.78      1.18 <
   5   9   3        2.17        2.85      1.46 <
   6   9   3        1.78        1.41      2.60 <
 -11  10   3        0.01       -0.35      1.82 <
 -10  10   3        0.00        0.23      1.44 <
  -9  10   3        0.25       -1.17      1.17 <
  -8  10   3        0.69       -0.19      0.98 <
  -7  10   3        0.43       -0.54      0.89 <
  -6  10   3        7.66       10.44      0.86 o
  -5  10   3        9.77        8.24      0.92 o
  -4  10   3        2.88        3.92      0.72 o
  -3  10   3       38.56       40.00      2.42 o
  -2  10   3        6.59        2.63      1.75 <
  -1  10   3       60.92       59.58      3.86 o
   0  10   3        4.41        2.58      0.82 o
   1  10   3        2.44        4.77      1.65 <
   2  10   3        9.32        8.22      2.20 o
   3  10   3        1.78        2.34      0.96 <
   4  10   3        0.68        2.43      1.43 <
   5  10   3        0.12        0.73      1.46 <
 -10  11   3        4.52        8.01      1.68 o
  -9  11   3        0.11       -1.11      1.11 <
  -8  11   3        0.15       -0.76      0.94 <
  -7  11   3        1.23        0.76      0.82 <
  -6  11   3        9.50       10.10      1.26 o
  -5  11   3       14.10       15.60      1.25 o
  -4  11   3        0.11       -1.19      1.19 <
  -3  11   3        1.40       -0.53      1.17 <
  -2  11   3       10.03        7.48      2.04 o
  -1  11   3        0.19        1.69      1.73 <
   0  11   3        2.16        4.12      2.08 <
   1  11   3        1.26       -0.80      1.44 <
   2  11   3        2.87        2.27      1.70 <
   3  11   3        0.72        1.69      2.65 <
   4  11   3        1.16       -0.46      2.98 <
  -9  12   3        0.00        1.29      1.18 <
  -8  12   3        1.17        2.79      1.49 <
  -7  12   3        0.12       -0.61      1.11 <
  -6  12   3        2.47        2.63      0.96 <
  -5  12   3        0.34        1.21      1.41 <
  -4  12   3        0.59       -0.38      1.28 <
  -3  12   3        0.07       -0.15      1.17 <
  -2  12   3        7.03        5.09      1.93 <
  -1  12   3        5.43        5.02      2.02 <
   0  12   3        2.53        2.43      2.19 <
   1  12   3        0.14        0.33      1.54 <
   2  12   3        0.00       -1.32      1.69 <
  -7  13   3        1.42       -1.58      1.72 <
  -6  13   3        0.05       -0.50      1.60 <
  -5  13   3        5.57        6.16      1.66 o
  -4  13   3       12.09       12.26      1.79 o
  -3  13   3        6.75        9.59      2.43 o
  -2  13   3        3.96        2.79      1.91 <
  -1  13   3        5.66        4.54      2.15 <
   0  13   3        0.19        1.32      2.26 <
   2 -14   4        2.29        1.73      1.49 <
   3 -14   4        7.52       10.69      1.45 o
   4 -14   4        0.07       -0.16      1.77 <
  -2 -13   4        1.30        1.28      1.52 <
  -1 -13   4        0.01       -1.23      1.23 <
   0 -13   4        0.15       -0.35      1.17 <
   1 -13   4        1.26        2.39      1.51 <
   2 -13   4        0.28       -0.35      1.38 <
   3 -13   4       23.53       25.81      1.83 o
   4 -13   4        0.29        0.05      1.27 <
   5 -13   4        0.14        1.06      1.40 <
   6 -13   4        3.62        2.85      1.69 <
   7 -13   4        4.99        4.69      1.32 o
  -4 -12   4        0.32       -1.74      1.74 <
  -3 -12   4        0.41        1.92      1.68 <
  -2 -12   4        0.45        1.26      1.44 <
  -1 -12   4        4.81        4.63      1.38 o
   0 -12   4       12.30       10.40      1.42 o
   1 -12   4        0.36       -0.29      1.38 <
   2 -12   4       15.11       10.51      1.84 o
   3 -12   4       14.80       11.26      2.62 o
   4 -12   4        1.03        2.25      1.32 <
   5 -12   4        0.05       -1.33      1.33 <
   6 -12   4        7.61        6.60      1.97 o
   7 -12   4        0.22       -1.16      1.16 <
   8 -12   4        0.96       -1.24      1.34 <
   9 -12   4        2.01        2.91      1.45 <
  -5 -11   4        0.08       -0.31      2.45 <
  -4 -11   4        0.00       -0.71      1.28 <
  -3 -11   4        2.94        0.03      0.97 <
  -2 -11   4        3.50        1.23      1.46 <
  -1 -11   4       15.07       12.83      1.57 o
   0 -11   4        0.77       -1.05      1.05 <
   1 -11   4       28.96       21.14      2.19 o
   2 -11   4        8.28        8.29      1.82 o
   3 -11   4        0.23        0.75      1.73 <
   4 -11   4       23.29       24.38      1.10 o
   5 -11   4       19.43       17.64      1.44 o
   6 -11   4       23.78       26.61      1.90 o
   7 -11   4       42.40       45.62      2.00 o
   8 -11   4        4.17        3.93      1.38 <
   9 -11   4        5.07        4.33      1.54 <
  10 -11   4       11.17       15.02      3.42 o
  -6 -10   4        1.07       -0.74      1.22 <
  -5 -10   4        0.05        0.66      0.97 <
  -4 -10   4        0.15        0.83      0.81 <
  -3 -10   4        2.17        1.71      1.02 <
  -2 -10   4        8.56        7.75      1.44 o
  -1 -10   4        0.24       -0.41      1.21 <
   0 -10   4       27.43       28.04      1.77 o
   1 -10   4       84.29       81.81      2.93 o
   2 -10   4        1.18       -1.40      1.40 <
   3 -10   4      145.86      140.26      7.14 o
   4 -10   4       52.60       46.05      2.28 o
   5 -10   4       45.85       47.94      1.47 o
   6 -10   4        0.56       -0.13      0.88 <
   7 -10   4       21.80       18.39      1.76 o
   8 -10   4        3.12        5.04      1.41 o
   9 -10   4        0.14        0.02      1.42 <
  10 -10   4        1.96        1.55      2.05 <
  -7  -9   4        0.00       -0.02      1.38 <
  -6  -9   4        0.71       -1.24      1.24 <
  -5  -9   4        0.76        1.42      1.00 <
  -4  -9   4        0.13       -0.32      0.83 <
  -3  -9   4        0.03        1.15      0.72 <
  -2  -9   4       10.30       12.45      1.18 o
  -1  -9   4        4.65        7.11      1.14 o
   0  -9   4       44.48       44.38      1.57 o
   1  -9   4       24.11       25.07      1.11 o
   2  -9   4       24.28       20.70      1.06 o
   3  -9   4       23.32       22.13      1.22 o
   4  -9   4       40.59       39.33      1.21 o
   5  -9   4       14.27       13.66      1.02 o
   6  -9   4       31.94       34.14      1.72 o
   7  -9   4        1.45        0.62      1.05 <
   8  -9   4        9.68        7.39      1.57 o
   9  -9   4        1.62        0.03      1.41 <
  10  -9   4        1.42       -0.50      1.84 <
  11  -9   4        6.86        8.85      2.80 o
  -8  -8   4        2.19        1.34      1.97 <
  -7  -8   4        2.86        2.49      2.23 <
  -6  -8   4        2.48        2.08      1.30 <
  -5  -8   4        8.72        9.35      1.23 o
  -4  -8   4        1.34       -0.49      0.82 <
  -3  -8   4        8.78        8.37      0.90 o
  -2  -8   4       11.86       13.04      0.80 o
  -1  -8   4       32.65       25.14      1.01 o
   0  -8   4        0.33        0.40      0.56 <
   1  -8   4        2.35        1.28      0.60 <
   2  -8   4      262.05      250.71      3.76 o
   3  -8   4       23.16       20.89      0.88 o
   4  -8   4       84.53       90.03      2.08 o
   5  -8   4      577.18      579.73      8.23 o
   6  -8   4      457.27      455.84      8.53 o
   7  -8   4       55.64       60.04      2.46 o
   8  -8   4       41.37       36.44      2.68 o
   9  -8   4        3.37        2.96      1.56 <
  10  -8   4        3.56       -0.31      1.82 <
  11  -8   4        5.72        3.92      3.00 <
  -9  -7   4        0.71        1.57      3.52 <
  -8  -7   4        4.33        2.64      1.44 <
  -7  -7   4        0.81       -0.20      1.34 <
  -6  -7   4        0.00        0.02      1.43 <
  -5  -7   4        0.16       -0.49      0.92 <
  -4  -7   4        0.07       -0.17      0.71 <
  -3  -7   4        8.83        7.66      0.92 o
  -2  -7   4        8.12        5.42      0.61 o
  -1  -7   4        0.06        0.62      0.45 <
   0  -7   4        1.09        4.86      0.48 o
   1  -7   4        0.41       -0.44      0.44 <
   2  -7   4       24.75       29.72      0.92 o
   3  -7   4        8.90        8.00      0.65 o
   4  -7   4        0.50       -0.04      0.52 <
   5  -7   4       66.73       61.70      1.77 o
   6  -7   4        0.64        1.62      1.13 <
   7  -7   4        0.02        0.32      1.13 <
   8  -7   4        7.30        6.68      1.62 o
   9  -7   4       24.44       26.70      2.44 o
  10  -7   4        0.17        1.06      1.52 <
  11  -7   4        7.48        4.26      2.02 <
 -10  -6   4        0.25       -0.41      2.08 <
  -9  -6   4        0.82       -0.57      1.90 <
  -8  -6   4        2.55        2.07      1.42 <
  -7  -6   4        6.56        8.99      1.51 o
  -6  -6   4       31.74       33.79      1.79 o
  -5  -6   4        0.06        1.00      1.02 <
  -4  -6   4        1.85        3.38      0.74 o
  -3  -6   4       34.73       30.72      1.15 o
  -2  -6   4      139.93      127.02      2.10 o
  -1  -6   4       68.67       75.48      1.41 o
   0  -6   4      237.30      250.73      3.66 o
   1  -6   4       24.41       26.80      0.94 o
   2  -6   4        0.23       -0.17      0.43 <
   3  -6   4      260.62      244.99      3.51 o
   4  -6   4      111.96      111.32      2.08 o
   5  -6   4        0.57       -0.50      0.50 <
   6  -6   4     1496.64     1529.28     18.85 o
   7  -6   4      440.75      441.81      8.61 o
   8  -6   4       81.42       81.42      3.58 o
   9  -6   4        8.40        7.18      3.66 <
  10  -6   4        0.44        1.07      1.60 <
  11  -6   4        1.91       -0.87      2.05 <
  12  -6   4        0.30       -1.30      2.38 <
 -10  -5   4        0.19        3.44      2.23 <
  -9  -5   4        6.70        8.66      1.98 o
  -8  -5   4       10.38       11.42      1.69 o
  -7  -5   4        2.53        2.11      1.34 <
  -6  -5   4        7.97       12.39      1.28 o
  -5  -5   4        1.73        0.87      0.63 <
  -4  -5   4        0.00       -0.52      0.52 <
  -3  -5   4      153.22      142.31      2.39 o
  -2  -5   4        7.34        4.09      0.53 o
  -1  -5   4      196.76      205.00      3.16 o
   0  -5   4      579.33      534.46      7.24 o
   1  -5   4       77.02       77.77      1.67 o
   2  -5   4      130.54      121.49      2.35 o
   3  -5   4       26.39       26.17      1.06 o
   4  -5   4        9.36        6.41      0.83 o
   5  -5   4        4.69        2.93      0.68 o
   6  -5   4       14.16       13.02      1.06 o
   7  -5   4        2.71        4.67      1.41 o
   8  -5   4        0.03       -1.29      1.29 <
   9  -5   4        2.16        0.33      3.79 <
  10  -5   4       11.38       14.92      2.16 o
  11  -5   4        4.30        7.96      2.64 o
  12  -5   4        0.00       -0.38      3.26 <
 -11  -4   4        1.28        4.37      2.41 <
 -10  -4   4        0.30       -1.52      1.66 <
  -9  -4   4        0.62       -0.40      1.66 <
  -8  -4   4        8.17        6.49      2.32 <
  -7  -4   4       31.08       33.28      2.21 o
  -6  -4   4        4.86        1.59      0.72 <
  -5  -4   4        0.59        0.36      0.62 <
  -4  -4   4       12.05       10.08      0.81 o
  -3  -4   4      210.28      170.23      2.93 o
  -2  -4   4      409.63      417.11      5.52 o
  -1  -4   4      198.45      171.82      2.76 o
   0  -4   4      507.23      517.19      7.05 o
   1  -4   4     1060.80     1130.28     16.09 o
   2  -4   4      101.90      128.31      3.02 o
   3  -4   4      164.32      191.26      2.93 o
   4  -4   4      121.50       87.32      2.24 o
   5  -4   4        6.24        3.77      0.70 o
   6  -4   4       14.00       18.17      1.20 o
   7  -4   4      761.37      743.46     11.90 o
   8  -4   4       80.66       81.56      3.06 o
   9  -4   4        2.49        2.47      1.31 <
  10  -4   4        0.26        0.68      1.62 <
  11  -4   4        1.21        2.60      1.79 <
  12  -4   4        0.21       -2.53      2.53 <
 -11  -3   4        2.57        2.74      2.40 <
 -10  -3   4        0.69        2.57      1.82 <
  -9  -3   4        6.54        7.52      1.85 o
  -8  -3   4        3.48        3.76      1.23 o
  -7  -3   4       87.19       92.81      2.36 o
  -6  -3   4       18.44       15.05      0.97 o
  -5  -3   4       18.09       15.58      0.98 o
  -4  -3   4      165.17      154.53      2.48 o
  -3  -3   4      168.02      181.29      2.56 o
  -2  -3   4      636.56      586.74      6.99 o
  -1  -3   4       15.51       15.66      0.73 o
   0  -3   4      789.17      809.47     10.70 o
   1  -3   4     1872.93     2148.39     25.46 o
   2  -3   4     2255.95     2627.04     33.60 o
   3  -3   4       87.52      112.77      1.91 o
   4  -3   4      280.18      309.55      4.18 o
   5  -3   4      248.01      261.48      3.80 o
   6  -3   4       50.74       59.85      2.13 o
   7  -3   4      131.83      125.31      3.87 o
   8  -3   4        0.79        1.39      1.64 <
   9  -3   4        0.01       -0.14      1.23 <
  10  -3   4        0.17        1.68      1.44 <
  11  -3   4        0.00       -1.68      1.68 <
  12  -3   4        0.01       -2.92      3.29 <
 -12  -2   4        0.04        0.65      2.43 <
 -11  -2   4        0.17       -0.43      1.91 <
 -10  -2   4        1.59       -0.15      1.65 <
  -9  -2   4       51.99       41.15      2.47 o
  -8  -2   4       55.37       48.61      2.39 o
  -7  -2   4        5.66        5.88      0.90 o
  -6  -2   4       22.75       21.23      0.99 o
  -5  -2   4        0.07        2.39      0.57 o
  -4  -2   4      211.46      218.88      2.97 o
  -3  -2   4       76.74      106.28      1.71 o
  -2  -2   4      124.46      135.25      1.84 o
  -1  -2   4       99.39      117.98      1.70 o
   0  -2   4       65.41       63.24      1.12 o
   1  -2   4      290.75      288.71      3.93 o
   2  -2   4     1346.06     1627.70     18.31 o
   3  -2   4       69.76       58.80      1.39 o
   4  -2   4      690.37      759.81      9.10 o
   5  -2   4        4.42        4.09      0.67 o
   6  -2   4        1.22       -0.94      0.94 <
   7  -2   4        6.80        6.02      1.29 o
   8  -2   4      152.16      136.67      4.00 o
   9  -2   4       13.64       15.26      1.80 o
  10  -2   4        1.25        1.09      1.63 <
  11  -2   4        3.20        3.86      3.90 <
 -12  -1   4       12.23       11.03      4.59 <
 -11  -1   4        2.90        3.53      3.23 <
 -10  -1   4        3.61        0.19      1.39 <
  -9  -1   4        1.00       -0.23      1.19 <
  -8  -1   4        1.86        2.56      1.01 <
  -7  -1   4      138.03      129.34      2.57 o
  -6  -1   4        6.11        5.65      0.89 o
  -5  -1   4       49.84       58.47      1.37 o
  -4  -1   4      271.14      286.19      5.27 o
  -3  -1   4      278.99      315.22      3.86 o
  -2  -1   4      455.17      469.60      5.34 o
  -1  -1   4       73.72       58.02      1.18 o
   0  -1   4      887.38      852.18     10.37 o
   1  -1   4       86.63       42.73      1.09 o
   2  -1   4     3081.50     3388.58     35.24 o
   3  -1   4     1622.44     1936.00     19.49 o
   4  -1   4       26.03       17.93      0.94 o
   5  -1   4      223.17      229.40      3.76 o
   6  -1   4      165.14      168.03      3.51 o
   7  -1   4       45.65       49.72      2.42 o
   8  -1   4        2.20        3.38      1.28 <
   9  -1   4        4.58        6.56      1.55 o
  10  -1   4        2.10        3.19      1.59 <
  11  -1   4        0.02        2.52      3.55 <
 -12   0   4        6.14       10.74      2.44 o
 -11   0   4        1.12        2.05      2.23 <
 -10   0   4       13.37       10.69      1.53 o
  -9   0   4       67.76       58.59      2.40 o
  -8   0   4       46.67       43.94      1.97 o
  -7   0   4      380.79      342.64      4.64 o
  -6   0   4       13.42       15.26      0.87 o
  -5   0   4        4.82       10.21      0.63 o
  -4   0   4      202.16      225.11      2.87 o
  -3   0   4        2.02        5.69      0.44 o
  -2   0   4       38.02       37.27      0.87 o
  -1   0   4      157.65      177.95      2.32 o
   0   0   4       32.15       36.58      0.93 o
   1   0   4        4.07        6.11      0.48 o
   2   0   4       22.41       27.01      1.00 o
   3   0   4      325.87      376.22      4.35 o
   4   0   4       13.84       15.71      0.85 o
   5   0   4       25.31       24.79      1.17 o
   6   0   4        0.00        0.17      0.73 <
   7   0   4       24.08       23.34      1.77 o
   8   0   4        3.26        1.74      1.22 <
   9   0   4       32.59       33.90      2.38 o
  10   0   4        5.47        3.55      5.71 <
  11   0   4        3.79        3.29      3.75 <
 -12   1   4        0.00        3.72      2.06 <
 -11   1   4       14.71       13.57      2.13 o
 -10   1   4        0.03       -0.60      1.15 <
  -9   1   4        8.19        9.09      1.34 o
  -8   1   4        8.50        8.82      1.11 o
  -7   1   4       28.70       35.15      1.25 o
  -6   1   4       46.67       40.02      1.39 o
  -5   1   4       59.24       49.83      1.06 o
  -4   1   4      719.54      771.47      7.79 o
  -3   1   4       59.44       58.65      1.11 o
  -2   1   4       33.66       37.51      1.06 o
  -1   1   4      818.85      785.51      9.02 o
   0   1   4       35.56       39.47      1.07 o
   1   1   4        0.66        0.54      0.38 <
   2   1   4      150.79      163.35      2.19 o
   3   1   4      775.70      773.53     12.70 o
   4   1   4      111.55      126.99      2.43 o
   5   1   4        0.07        0.04      0.58 <
   6   1   4       84.43       81.69      2.31 o
   7   1   4        8.33        5.62      1.28 o
   8   1   4        1.61        3.34      1.34 <
   9   1   4        0.00        0.29      2.17 <
  10   1   4       11.61       10.29      2.75 o
  11   1   4        0.41       -1.38      3.29 <
 -13   2   4        1.06        5.10      2.89 <
 -12   2   4        6.45        6.10      2.06 <
 -11   2   4       15.30       22.40      2.61 o
 -10   2   4       14.42       13.27      1.56 o
  -9   2   4        6.43        7.83      1.31 o
  -8   2   4      155.63      139.45      3.13 o
  -7   2   4       38.59       34.96      1.28 o
  -6   2   4      132.04      137.54      2.13 o
  -5   2   4        2.94        3.87      0.45 o
  -4   2   4      683.97      694.40      7.39 o
  -3   2   4        4.85        7.10      0.54 o
  -2   2   4       25.33       25.49      1.18 o
  -1   2   4       28.16       22.78      0.72 o
   0   2   4       64.81       43.88      0.95 o
   1   2   4        6.49        9.50      0.57 o
   2   2   4      208.01      233.15      3.24 o
   3   2   4       16.11       26.97      0.98 o
   4   2   4        7.87        5.43      0.65 o
   5   2   4        0.80        0.11      0.64 <
   6   2   4        0.50        1.15      0.86 <
   7   2   4        6.41        4.73      1.30 o
   8   2   4        0.97        0.82      2.23 <
   9   2   4        2.70        0.60      2.10 <
  10   2   4       12.25        9.47      3.88 <
  11   2   4        0.76       -1.14      3.42 <
 -13   3   4        1.51        0.07      3.79 <
 -12   3   4        1.91        2.01      1.80 <
 -11   3   4        0.04        0.60      1.58 <
 -10   3   4        4.91        3.97      2.14 <
  -9   3   4       33.99       33.68      2.39 o
  -8   3   4       63.14       57.05      1.95 o
  -7   3   4       64.46       62.56      1.39 o
  -6   3   4        1.54        1.53      0.48 o
  -5   3   4        0.25       -0.37      0.39 <
  -4   3   4      278.40      285.40      3.77 o
  -3   3   4      684.10      746.65      8.69 o
  -2   3   4      345.95      328.80      4.75 o
  -1   3   4        1.99        2.28      0.40 o
   0   3   4     1510.85     1702.48     24.11 o
   1   3   4        0.12       -0.15      0.43 <
   2   3   4       50.92       74.05      1.52 o
   3   3   4        0.43        0.35      0.51 <
   4   3   4       77.14       65.64      1.64 o
   5   3   4       17.97       16.04      1.30 o
   6   3   4        4.77        4.74      1.26 o
   7   3   4       10.22        9.15      2.01 o
   8   3   4        3.17        1.20      1.78 <
   9   3   4        1.64        0.46      2.04 <
  10   3   4        2.50        3.38      3.64 <
 -13   4   4        2.72        1.55      6.46 <
 -12   4   4        0.22       -1.42      1.97 <
 -11   4   4       28.99       34.59      2.97 o
 -10   4   4        8.90        7.57      2.52 o
  -9   4   4       59.61       58.68      2.31 o
  -8   4   4        0.09        1.84      0.92 <
  -7   4   4       60.45       58.95      1.49 o
  -6   4   4      162.53      178.27      2.66 o
  -5   4   4        4.96        3.34      0.57 o
  -4   4   4        7.67       10.08      0.74 o
  -3   4   4      645.74      645.25      9.69 o
  -2   4   4       27.14       21.44      0.83 o
  -1   4   4        4.05        3.55      0.44 o
   0   4   4       44.18       38.44      1.03 o
   1   4   4       31.35       22.35      1.14 o
   2   4   4       14.86       19.40      0.96 o
   3   4   4       23.28       29.11      1.06 o
   4   4   4        0.60        2.75      0.69 o
   5   4   4       16.15       13.04      1.30 o
   6   4   4        0.67        0.18      1.22 <
   7   4   4        3.95        3.40      1.81 <
   8   4   4        0.19       -1.56      1.81 <
   9   4   4        0.11       -1.03      2.89 <
  10   4   4        1.32        4.61      3.57 <
 -13   5   4        2.43       -0.39      2.45 <
 -12   5   4        1.33        3.98      2.35 <
 -11   5   4        1.38        0.28      2.50 <
 -10   5   4        8.59       13.08      2.71 o
  -9   5   4       41.32       44.47      2.37 o
  -8   5   4      107.13      112.30      3.04 o
  -7   5   4        1.06        0.57      0.64 <
  -6   5   4       13.80       16.56      1.16 o
  -5   5   4       39.00       36.37      1.32 o
  -4   5   4      109.40      115.15      2.08 o
  -3   5   4       16.61       18.22      0.77 o
  -2   5   4       38.02       41.78      1.31 o
  -1   5   4       65.35       79.46      1.50 o
   0   5   4       20.28       17.73      0.70 o
   1   5   4      125.73      165.54      2.49 o
   2   5   4       13.80       19.62      0.91 o
   3   5   4       15.21       15.82      1.69 o
   4   5   4        1.90        2.81      1.34 <
   5   5   4       16.95       11.76      1.47 o
   6   5   4        0.01       -1.19      1.46 <
   7   5   4        2.28       -0.03      1.76 <
   8   5   4        1.82        0.74      1.81 <
   9   5   4        0.49       -0.07      2.85 <
 -12   6   4        3.89        6.24      2.52 <
 -11   6   4       11.01       12.43      2.53 o
 -10   6   4        3.84        4.40      1.97 <
  -9   6   4       17.76       12.20      1.83 o
  -8   6   4      169.43      176.12      5.61 o
  -7   6   4       13.92       16.68      1.47 o
  -6   6   4       86.03       83.15      2.09 o
  -5   6   4       53.51       55.49      1.39 o
  -4   6   4       30.86       29.55      1.02 o
  -3   6   4        2.97        2.26      0.61 o
  -2   6   4       46.51       45.12      1.03 o
  -1   6   4       21.52       19.10      0.73 o
   0   6   4        3.12        1.50      0.44 o
   1   6   4       17.23       19.15      0.80 o
   2   6   4        5.34        3.05      0.72 o
   3   6   4        8.40       11.66      1.08 o
   4   6   4       19.95       19.03      1.59 o
   5   6   4        0.33        0.64      1.28 <
   6   6   4        5.14        8.27      1.74 o
   7   6   4        0.09        1.16      1.85 <
   8   6   4        0.01       -2.17      2.37 <
 -12   7   4        4.60        2.54      2.92 <
 -11   7   4        1.10        5.70      2.16 <
 -10   7   4        0.28        1.14      2.13 <
  -9   7   4       14.07       11.49      1.81 o
  -8   7   4       13.18       14.73      1.55 o
  -7   7   4        0.98       -0.28      0.98 <
  -6   7   4       51.59       50.28      1.65 o
  -5   7   4      128.04      133.47      2.59 o
  -4   7   4       44.62       43.82      1.25 o
  -3   7   4       59.51       53.59      1.37 o
  -2   7   4      102.92      111.28      2.25 o
  -1   7   4        0.21        1.72      0.49 o
   0   7   4       28.75       27.29      1.05 o
   1   7   4        0.29       -0.20      0.65 <
   2   7   4        9.62        9.93      0.94 o
   3   7   4        0.57        0.87      0.97 <
   4   7   4        2.83        2.24      1.60 <
   5   7   4        0.22        1.61      1.37 <
   6   7   4        2.92        2.19      1.61 <
   7   7   4        0.10       -0.96      1.72 <
 -12   8   4        0.08        1.84      2.18 <
 -11   8   4        0.29       -1.79      1.79 <
 -10   8   4        3.94        6.36      2.04 o
  -9   8   4        5.78        6.85      1.61 o
  -8   8   4       54.59       54.15      2.74 o
  -7   8   4       90.73       98.67      3.02 o
  -6   8   4       19.54       18.25      1.37 o
  -5   8   4      134.26      137.25      2.62 o
  -4   8   4       42.07       44.77      1.35 o
  -3   8   4      178.43      151.57      4.63 o
  -2   8   4       55.06       68.50      1.79 o
  -1   8   4      102.58      112.53      2.29 o
   0   8   4        1.68        2.32      0.59 o
   1   8   4        1.10       -0.10      0.86 <
   2   8   4       18.92       21.91      1.44 o
   3   8   4        0.25       -0.94      0.96 <
   4   8   4        0.32       -0.89      1.09 <
   5   8   4        0.75       -0.15      1.38 <
   6   8   4        0.22       -0.86      1.50 <
 -11   9   4        0.90        1.02      1.90 <
 -10   9   4        0.28        0.69      1.70 <
  -9   9   4        0.56        0.69      1.31 <
  -8   9   4        5.92        2.58      1.18 <
  -7   9   4        2.13        2.13      1.03 <
  -6   9   4       30.35       29.92      1.59 o
  -5   9   4        5.19        3.88      0.69 o
  -4   9   4       68.40       72.77      1.62 o
  -3   9   4       14.44       16.57      1.02 o
  -2   9   4        2.64        2.35      1.06 <
  -1   9   4       28.96       28.81      1.94 o
   0   9   4        0.00       -0.42      0.78 <
   1   9   4        0.12       -0.04      0.63 <
   2   9   4        5.90       10.21      1.52 o
   3   9   4        3.95        2.33      1.10 <
   4   9   4        0.69       -0.94      1.25 <
   5   9   4        0.97        0.70      1.52 <
   6   9   4        0.02        1.33      1.74 <
 -11  10   4        0.89        2.96      2.92 <
 -10  10   4        0.01       -1.37      1.37 <
  -9  10   4        0.05        0.47      1.32 <
  -8  10   4        0.07        0.65      1.22 <
  -7  10   4        9.59        8.47      1.80 o
  -6  10   4        2.70        3.09      0.99 o
  -5  10   4        4.19        2.03      0.92 <
  -4  10   4       17.21       14.12      1.08 o
  -3  10   4       41.86       42.44      1.69 o
  -2  10   4        9.04        2.49      2.66 <
  -1  10   4       12.13       16.08      1.42 o
   0  10   4        9.95       14.45      2.63 o
   1  10   4        4.28        6.17      1.72 o
   2  10   4        0.47        1.97      1.69 <
   3  10   4        0.53       -0.38      1.16 <
   4  10   4        2.97        1.48      1.59 <
 -10  11   4        1.71        1.55      1.53 <
  -9  11   4        2.43        1.63      1.38 <
  -8  11   4        3.86        5.49      1.29 o
  -7  11   4        6.26        4.16      1.10 o
  -6  11   4        0.00       -0.20      1.05 <
  -5  11   4        0.03       -0.41      0.95 <
  -4  11   4        1.38        0.46      0.67 <
  -3  11   4        0.48       -1.21      1.80 <
  -2  11   4        1.73        1.10      1.95 <
  -1  11   4        5.35        5.61      2.26 <
   0  11   4        0.75       -0.75      2.11 <
   1  11   4        7.47        6.19      1.88 o
   2  11   4        1.57        0.07      2.01 <
   3  11   4        5.77        7.94      3.36 <
  -8  12   4        2.14        5.53      1.85 <
  -7  12   4        0.57       -0.54      1.69 <
  -6  12   4        2.66        5.29      1.47 o
  -5  12   4        0.69        1.34      1.55 <
  -4  12   4        0.00       -0.15      1.40 <
  -3  12   4        1.21        0.82      1.43 <
  -2  12   4        4.13        4.65      2.19 <
  -1  12   4        0.14       -1.23      2.00 <
   0  12   4        0.03       -0.24      2.24 <
   1  12   4        0.80        1.47      2.70 <
  -6  13   4        2.16        0.52      1.75 <
  -5  13   4        2.68        3.56      1.74 <
  -4  13   4        1.94        0.27      1.49 <
  -3  13   4        3.49        1.30      1.57 <
  -2  13   4        1.49        1.36      2.15 <
   3 -14   5        5.84        6.29      2.19 <
  -2 -13   5        0.02       -1.01      1.56 <
  -1 -13   5        0.02        1.39      1.42 <
   0 -13   5        0.03       -1.67      1.67 <
   1 -13   5        8.60       10.42      2.17 o
   2 -13   5        2.78        1.75      1.82 <
   3 -13   5        0.05        0.82      1.33 <
   4 -13   5        1.03        0.98      1.44 <
   5 -13   5        4.65        2.41      1.67 <
   6 -13   5        3.18        1.85      1.84 <
   7 -13   5        2.21        3.94      1.57 <
  -4 -12   5        1.47        0.53      1.20 <
  -3 -12   5        1.87       -0.75      2.47 <
  -2 -12   5        6.05        4.40      4.28 <
  -1 -12   5        1.33        1.31      3.78 <
   0 -12   5        0.41        0.98      1.24 <
   1 -12   5       11.56       14.12      2.17 o
   2 -12   5        5.33        7.74      2.02 o
   3 -12   5        2.60        3.12      1.33 <
   4 -12   5        2.00       -0.02      1.39 <
   5 -12   5        1.38        1.14      1.02 <
   6 -12   5        0.00        1.41      1.33 <
   7 -12   5        7.26       10.87      1.35 o
   8 -12   5        4.78        8.91      1.48 o
  -5 -11   5        0.32       -0.49      1.59 <
  -4 -11   5        1.04        0.93      1.24 <
  -3 -11   5        4.23        2.27      1.13 <
  -2 -11   5        0.01       -0.87      1.52 <
  -1 -11   5        1.77        3.23      1.52 <
   0 -11   5        0.05        1.57      1.23 <
   1 -11   5        0.04        0.59      1.62 <
   2 -11   5       18.02       18.75      2.46 o
   3 -11   5       16.15       13.60      0.91 o
   4 -11   5       16.13       19.77      1.45 o
   5 -11   5       28.00       28.58      2.04 o
   6 -11   5        0.26        0.22      0.91 <
   7 -11   5       19.11       21.20      1.72 o
   8 -11   5        0.10       -0.41      1.53 <
   9 -11   5        0.13        0.23      1.45 <
  -6 -10   5        0.08        0.08      1.27 <
  -5 -10   5        0.09       -0.68      1.22 <
  -4 -10   5        3.73        2.92      0.94 o
  -3 -10   5        3.37        2.06      1.11 <
  -2 -10   5       14.23       16.55      1.38 o
  -1 -10   5       24.51       27.83      1.52 o
   0 -10   5        2.25        0.41      0.74 <
   1 -10   5        7.96        7.48      0.79 o
   2 -10   5       15.44       14.09      1.00 o
   3 -10   5       73.00       70.04      2.26 o
   4 -10   5        0.83       -0.30      0.53 <
   5 -10   5       23.43       19.85      1.32 o
   6 -10   5       15.22       19.29      1.84 o
   7 -10   5        0.30       -1.01      1.01 <
   8 -10   5        2.87        1.25      2.09 <
   9 -10   5        4.42        3.00      1.61 <
  10 -10   5        3.85        0.17      1.99 <
  -7  -9   5        0.30        0.87      1.53 <
  -6  -9   5        1.20        0.85      1.33 <
  -5  -9   5        3.62        3.02      1.12 <
  -4  -9   5        1.17        1.52      0.93 <
  -3  -9   5       13.08       10.83      0.89 o
  -2  -9   5        2.10        2.06      0.60 o
  -1  -9   5        9.81        8.22      1.12 o
   0  -9   5        7.04        5.46      1.17 o
   1  -9   5        4.06        1.07      0.95 <
   2  -9   5       56.86       56.60      1.56 o
   3  -9   5       22.06       20.10      0.94 o
   4  -9   5        3.88        2.48      0.74 o
   5  -9   5        8.01        8.48      1.14 o
   6  -9   5       26.41       30.86      1.88 o
   7  -9   5       38.27       42.76      2.15 o
   8  -9   5        2.11       -0.08      1.30 <
   9  -9   5        0.70       -1.37      1.42 <
  10  -9   5        1.46        3.96      2.08 <
  -8  -8   5        0.51        1.93      1.91 <
  -7  -8   5        1.07        1.65      1.89 <
  -6  -8   5        0.28       -1.22      1.22 <
  -5  -8   5        2.64        3.13      1.10 <
  -4  -8   5        4.73        3.97      1.11 o
  -3  -8   5       10.06       10.40      1.60 o
  -2  -8   5       21.01       19.49      1.28 o
  -1  -8   5       16.16       16.92      0.89 o
   0  -8   5       86.06       77.47      2.16 o
   1  -8   5       34.12       33.82      1.20 o
   2  -8   5        5.43        8.11      0.70 o
   3  -8   5      112.17      109.62      2.35 o
   4  -8   5      456.27      442.45      6.76 o
   5  -8   5       62.84       58.96      2.43 o
   6  -8   5       61.03       58.95      2.37 o
   7  -8   5       72.60       66.07      2.70 o
   8  -8   5        8.94        9.11      1.71 o
   9  -8   5        0.28       -1.45      1.73 <
  10  -8   5        3.69        2.07      3.67 <
  11  -8   5        4.69        3.46      2.05 <
  -9  -7   5        0.04        0.32      2.04 <
  -8  -7   5        0.28        2.28      1.83 <
  -7  -7   5        2.27       -0.24      1.41 <
  -6  -7   5        1.71        2.83      1.36 <
  -5  -7   5        0.04       -0.93      0.93 <
  -4  -7   5       26.31       24.07      1.50 o
  -3  -7   5        2.15        0.76      0.71 <
  -2  -7   5       47.44       39.16      1.38 o
  -1  -7   5        0.84        1.65      0.53 o
   0  -7   5       25.94       21.19      0.86 o
   1  -7   5      119.58      101.73      2.11 o
   2  -7   5        0.09       -0.53      0.53 <
   3  -7   5      267.76      273.12      4.23 o
   4  -7   5        0.87        1.66      0.68 <
   5  -7   5        5.81        4.32      0.91 o
   6  -7   5        0.18        0.06      1.06 <
   7  -7   5        0.38       -0.63      1.19 <
   8  -7   5       21.82       20.06      2.08 o
   9  -7   5        3.75        3.47      2.00 <
  10  -7   5        5.75        6.17      2.39 <
  11  -7   5        3.81        2.62      1.84 <
 -10  -6   5        0.11       -0.57      2.16 <
  -9  -6   5        0.00       -1.67      1.88 <
  -8  -6   5        6.38        4.14      1.97 <
  -7  -6   5        0.47        0.75      1.35 <
  -6  -6   5        7.14        6.81      1.31 o
  -5  -6   5        0.04       -0.87      0.87 <
  -4  -6   5       30.96       30.11      1.42 o
  -3  -6   5        5.36        3.66      0.63 o
  -2  -6   5      138.48      139.83      2.35 o
  -1  -6   5       79.11       79.24      1.71 o
   0  -6   5        5.12        8.06      0.66 o
   1  -6   5      421.54      435.12      6.71 o
   2  -6   5      141.37      138.86      2.72 o
   3  -6   5        0.50        2.01      0.56 o
   4  -6   5      356.01      315.37      7.84 o
   5  -6   5      387.29      373.01      8.22 o
   6  -6   5      284.93      271.04      5.24 o
   7  -6   5        0.45       -1.28      1.28 <
   8  -6   5       36.97       37.03      2.49 o
   9  -6   5        4.00        8.95      2.29 o
  10  -6   5        0.03        0.64      1.98 <
  11  -6   5        6.30        5.71      2.03 <
 -10  -5   5        0.03        1.96      2.21 <
  -9  -5   5        0.00        1.05      1.67 <
  -8  -5   5       10.67        9.98      1.92 o
  -7  -5   5        0.38        1.17      1.31 <
  -6  -5   5        3.44        4.73      1.61 <
  -5  -5   5       40.82       52.21      1.76 o
  -4  -5   5        3.84        6.29      0.82 o
  -3  -5   5        9.04        9.12      0.73 o
  -2  -5   5        0.38        1.76      0.58 o
  -1  -5   5       80.42       74.17      1.64 o
   0  -5   5        0.83        0.33      0.54 <
   1  -5   5      109.46      122.15      2.44 o
   2  -5   5      250.69      265.19      4.49 o
   3  -5   5       13.52       16.03      1.00 o
   4  -5   5       29.30       29.06      1.11 o
   5  -5   5        2.26        1.86      0.71 <
   6  -5   5       16.80       17.13      2.44 o
   7  -5   5       20.66       14.63      1.86 o
   8  -5   5        0.21        2.64      1.83 <
   9  -5   5        4.67        7.16      2.13 o
  10  -5   5        4.00        0.93      1.70 <
  11  -5   5       11.20       14.00      2.51 o
 -11  -4   5        0.10        1.62      2.32 <
 -10  -4   5        0.00        0.99      1.68 <
  -9  -4   5        5.02        6.74      1.85 o
  -8  -4   5        1.07       -0.83      1.18 <
  -7  -4   5        3.39        1.16      1.18 <
  -6  -4   5        2.80        2.37      0.88 <
  -5  -4   5        0.83        0.86      0.68 <
  -4  -4   5       45.52       52.76      1.52 o
  -3  -4   5       38.97       39.72      1.34 o
  -2  -4   5       79.12       68.46      1.79 o
  -1  -4   5      365.61      336.29      5.43 o
   0  -4   5      220.54      221.51      4.27 o
   1  -4   5       43.27       43.16      2.44 o
   2  -4   5      408.31      457.65      7.74 o
   3  -4   5        0.42       -0.42      0.50 <
   4  -4   5      168.37      137.65      2.53 o
   5  -4   5      318.97      298.56      4.86 o
   6  -4   5        8.59        9.18      1.10 o
   7  -4   5       90.80       86.43      3.06 o
   8  -4   5       26.41       27.61      2.30 o
   9  -4   5        7.74        4.84      3.28 <
  10  -4   5        6.38        9.51      2.04 o
  11  -4   5        0.00        3.04      1.98 <
 -11  -3   5        1.62        0.64      2.40 <
 -10  -3   5        2.76        1.97      1.80 <
  -9  -3   5        3.42        0.37      1.50 <
  -8  -3   5       30.99       34.38      2.21 o
  -7  -3   5        9.62        8.09      1.11 o
  -6  -3   5        2.93        2.57      0.77 o
  -5  -3   5       64.53       73.99      2.47 o
  -4  -3   5      113.65      149.10      2.63 o
  -3  -3   5       93.98      137.22      2.39 o
  -2  -3   5        1.84        0.55      0.46 <
  -1  -3   5       61.25       73.13      1.51 o
   0  -3   5     1745.65     1990.29     25.64 o
   1  -3   5      425.83      432.82      6.18 o
   2  -3   5      198.30      278.18      4.32 o
   3  -3   5        2.24        1.83      0.63 <
   4  -3   5       42.24       38.92      1.23 o
   5  -3   5       96.26      107.75      2.69 o
   6  -3   5      287.15      265.19      5.16 o
   7  -3   5       12.67       11.51      1.77 o
   8  -3   5        6.01        4.27      1.55 <
   9  -3   5        7.14        8.31      1.65 o
  10  -3   5        8.35       11.65      2.18 o
  11  -3   5       13.77       14.80      3.09 o
 -12  -2   5        0.04        1.79      2.46 <
 -11  -2   5        0.71        1.21      2.72 <
 -10  -2   5        5.34        3.19      1.79 <
  -9  -2   5        0.42       -0.90      1.43 <
  -8  -2   5       37.93       35.23      1.89 o
  -7  -2   5        0.14       -0.73      0.73 <
  -6  -2   5       15.67       21.84      1.05 o
  -5  -2   5        8.87        9.40      0.79 o
  -4  -2   5       23.05       35.92      1.21 o
  -3  -2   5       26.27       29.05      0.96 o
  -2  -2   5       48.88       49.42      1.18 o
  -1  -2   5       54.31       78.78      1.48 o
   0  -2   5     1443.67     1519.82     17.15 o
   1  -2   5       78.58      118.98      2.09 o
   2  -2   5     1647.33     1766.62     21.94 o
   3  -2   5       28.15       14.79      0.83 o
   4  -2   5        5.12        6.14      0.96 o
   5  -2   5       84.15       72.86      2.08 o
   6  -2   5      163.66      166.60      3.48 o
   7  -2   5       27.24       23.17      2.08 o
   8  -2   5        0.00       -0.46      1.18 <
   9  -2   5        4.29        4.49      1.53 <
  10  -2   5        1.55        0.42      1.49 <
  11  -2   5        4.34        6.54      3.93 <
 -12  -1   5        4.84        2.59      2.53 <
 -11  -1   5        0.02        1.67      1.90 <
 -10  -1   5        3.45        2.34      1.49 <
  -9  -1   5       34.01       29.78      1.94 o
  -8  -1   5        0.20        0.20      1.03 <
  -7  -1   5       61.05       66.02      2.00 o
  -6  -1   5        1.90        1.32      0.63 <
  -5  -1   5        1.48       -0.05      0.50 <
  -4  -1   5      213.62      300.69      4.13 o
  -3  -1   5      594.49      670.01      8.06 o
  -2  -1   5      103.70      132.32      2.26 o
  -1  -1   5      869.71      933.94     10.74 o
   0  -1   5      665.88      608.05      7.71 o
   1  -1   5     1605.92     1797.92     21.58 o
   2  -1   5      478.76      480.15      6.00 o
   3  -1   5       48.89       43.98      1.34 o
   4  -1   5      208.62      224.11      3.66 o
   5  -1   5      122.57      130.76      3.12 o
   6  -1   5        4.22        0.67      0.81 <
   7  -1   5       47.67       53.18      2.91 o
   8  -1   5        0.04       -1.14      1.14 <
   9  -1   5       12.84       10.62      1.73 o
  10  -1   5        5.06        6.95      3.71 <
  11  -1   5        0.82       -1.01      3.29 <
 -12   0   5        0.37        1.91      2.57 <
 -11   0   5        3.39        2.53      1.60 <
 -10   0   5        0.26        0.05      1.15 <
  -9   0   5      138.10      135.41      3.68 o
  -8   0   5       22.21       26.03      1.65 o
  -7   0   5      130.68      135.89      2.51 o
  -6   0   5        3.98        4.30      0.71 o
  -5   0   5        3.70        3.13      0.60 o
  -4   0   5       11.81       10.90      0.64 o
  -3   0   5        8.58        8.45      0.53 o
  -2   0   5       10.47        6.84      0.54 o
  -1   0   5       19.50       19.96      1.04 o
   0   0   5      433.19      510.16      6.18 o
   1   0   5     1614.39     1721.99     18.26 o
   2   0   5       13.20       24.19      0.85 o
   3   0   5      100.04       96.09      2.35 o
   4   0   5       73.26       70.10      2.30 o
   5   0   5      130.77      134.12      3.39 o
   6   0   5       40.90       31.90      2.49 o
   7   0   5       68.46       67.53      2.79 o
   8   0   5        2.73        2.12      1.35 <
   9   0   5        4.27        2.82      1.69 <
  10   0   5        4.68        4.45      2.50 <
  11   0   5        2.97        4.21      4.06 <
 -12   1   5        1.86       -1.26      2.18 <
 -11   1   5        0.66        1.17      1.39 <
 -10   1   5        0.06        1.17      1.24 <
  -9   1   5        0.32        0.48      1.10 <
  -8   1   5       45.06       39.46      2.01 o
  -7   1   5        0.18        0.11      0.67 <
  -6   1   5        4.62        5.11      0.71 o
  -5   1   5        0.94       -0.22      0.50 <
  -4   1   5       22.62       31.02      0.91 o
  -3   1   5      348.41      461.33      5.40 o
  -2   1   5      584.36      585.34      7.02 o
  -1   1   5        4.68        6.38      0.56 o
   0   1   5      489.80      462.76      5.68 o
   1   1   5        1.55       -0.40      0.44 <
   2   1   5       13.76        8.28      0.91 o
   3   1   5       15.92       20.79      0.95 o
   4   1   5       24.93       19.54      1.16 o
   5   1   5       20.80       24.17      1.33 o
   6   1   5        0.13        0.25      1.08 <
   7   1   5       20.89       16.64      1.65 o
   8   1   5       19.61       30.38      2.55 o
   9   1   5        1.12        2.69      2.08 <
  10   1   5       12.14       16.73      4.50 o
 -13   2   5        3.61        6.28      3.53 <
 -12   2   5        0.64        1.28      2.14 <
 -11   2   5        1.06        0.37      1.46 <
 -10   2   5       32.87       30.32      1.99 o
  -9   2   5       25.20       22.40      1.65 o
  -8   2   5      237.54      255.37      4.70 o
  -7   2   5      134.40      143.25      2.69 o
  -6   2   5       46.57       54.00      1.91 o
  -5   2   5        1.34        0.49      0.48 <
  -4   2   5        5.40        9.83      0.59 o
  -3   2   5       23.01       24.57      1.00 o
  -2   2   5        0.11       -0.51      0.56 <
  -1   2   5        8.63       11.60      0.67 o
   0   2   5        6.14        3.77      0.54 o
   1   2   5       95.49      113.37      2.08 o
   2   2   5       77.96       86.06      1.74 o
   3   2   5       78.68       79.31      1.74 o
   4   2   5       18.02       14.06      0.92 o
   5   2   5      139.32      144.57      3.29 o
   6   2   5       42.92       38.81      1.89 o
   7   2   5       44.53       38.63      2.63 o
   8   2   5       14.18       18.28      4.30 o
   9   2   5        0.74        2.95      2.21 <
  10   2   5        2.24        1.60      3.27 <
 -13   3   5        1.21        4.36      3.99 <
 -12   3   5        4.41        7.71      2.14 o
 -11   3   5        0.60       -0.29      1.60 <
 -10   3   5        8.40        6.71      1.56 o
  -9   3   5       41.51       41.03      2.21 o
  -8   3   5        0.00       -0.85      0.85 <
  -7   3   5       29.13       27.14      1.12 o
  -6   3   5        1.10        0.97      0.53 <
  -5   3   5       23.43       18.46      0.82 o
  -4   3   5      293.75      331.76      5.09 o
  -3   3   5      118.59      132.04      2.31 o
  -2   3   5      452.18      554.84      8.47 o
  -1   3   5        0.68        1.06      0.46 <
   0   3   5        0.32        7.70      0.74 o
   1   3   5      121.49      172.33      3.02 o
   2   3   5       17.15       16.90      0.91 o
   3   3   5        6.09        8.82      0.79 o
   4   3   5       14.48       16.81      0.98 o
   5   3   5       26.63       23.23      1.55 o
   6   3   5        0.13        0.58      1.35 <
   7   3   5        0.12        0.50      1.68 <
   8   3   5        1.00       -0.43      1.84 <
   9   3   5        8.18        7.28      3.77 <
  10   3   5        2.11        4.06      3.79 <
 -13   4   5       10.57        9.57      4.52 <
 -12   4   5        0.93        3.34      2.87 <
 -11   4   5        1.02        0.76      2.02 <
 -10   4   5        0.23        0.44      1.41 <
  -9   4   5       62.43       62.93      2.65 o
  -8   4   5       44.57       40.57      2.18 o
  -7   4   5       35.33       37.56      1.46 o
  -6   4   5        5.96        4.08      0.62 o
  -5   4   5       17.02       18.29      1.02 o
  -4   4   5      286.04      279.38      3.77 o
  -3   4   5       39.96       39.01      1.02 o
  -2   4   5       11.02       13.41      1.32 o
  -1   4   5      160.22      192.90      3.93 o
   0   4   5        0.40       -0.33      0.37 <
   1   4   5        6.42        9.47      0.65 o
   2   4   5        3.04        1.53      0.56 <
   3   4   5        3.38        4.92      0.79 o
   4   4   5        4.04        7.49      1.12 o
   5   4   5       24.85       27.73      2.46 o
   6   4   5       20.86       20.05      2.77 o
   7   4   5        1.50       -0.08      1.67 <
   8   4   5        1.68        0.43      2.11 <
   9   4   5        0.16        1.43      3.09 <
 -13   5   5        4.05        4.96      3.88 <
 -12   5   5        1.62        3.72      2.54 <
 -11   5   5        2.20        1.74      2.03 <
 -10   5   5       16.29       20.21      2.74 o
  -9   5   5        3.19        4.31      1.42 o
  -8   5   5       70.14       72.05      3.24 o
  -7   5   5       40.76       37.42      1.61 o
  -6   5   5        4.01        1.52      0.83 <
  -5   5   5       16.35       19.90      1.01 o
  -4   5   5      219.97      220.10      4.08 o
  -3   5   5      225.60      218.50      3.32 o
  -2   5   5      179.39      183.94      2.80 o
  -1   5   5      108.66      113.75      2.01 o
   0   5   5        1.20       -0.43      0.43 <
   1   5   5       14.01        9.73      0.70 o
   2   5   5        0.00        2.04      0.61 o
   3   5   5        2.68        3.34      1.06 o
   4   5   5        0.00        3.34      1.16 <
   5   5   5       11.01       14.23      1.83 o
   6   5   5       21.67       22.47      2.53 o
   7   5   5        3.85        5.48      2.12 <
   8   5   5        0.00        1.28      3.23 <
 -12   6   5        5.47        6.72      3.67 <
 -11   6   5        0.23       -0.59      1.92 <
 -10   6   5       35.08       31.93      5.35 o
  -9   6   5       14.66       16.13      2.08 o
  -8   6   5       38.04       37.64      2.41 o
  -7   6   5        8.60        9.15      1.36 o
  -6   6   5       22.58       23.32      1.79 o
  -5   6   5        2.59        2.95      0.70 o
  -4   6   5      248.19      259.37      3.89 o
  -3   6   5      157.45      154.94      2.76 o
  -2   6   5        0.47       -0.38      0.38 <
  -1   6   5        5.47        2.89      0.52 o
   0   6   5       13.40       17.96      0.84 o
   1   6   5        0.02        0.62      0.59 <
   2   6   5        5.16        5.13      0.83 o
   3   6   5       27.22       29.99      2.12 o
   4   6   5        1.98        3.26      1.19 <
   5   6   5        0.88        0.43      1.41 <
   6   6   5        4.61        2.89      1.65 <
   7   6   5        0.00        0.01      1.83 <
   8   6   5        0.10        0.81      2.85 <
 -12   7   5        3.01        4.56      2.47 <
 -11   7   5        0.09       -0.23      1.96 <
 -10   7   5        1.78        1.78      1.91 <
  -9   7   5        9.15        7.80      1.87 o
  -8   7   5       36.23       36.66      3.12 o
  -7   7   5        7.43        6.60      1.29 o
  -6   7   5       12.77       12.88      1.35 o
  -5   7   5       31.89       30.48      1.27 o
  -4   7   5        3.35        3.33      0.79 o
  -3   7   5       42.99       51.55      1.80 o
  -2   7   5       13.71       14.86      0.80 o
  -1   7   5        0.71        0.94      0.59 <
   0   7   5       48.08       47.55      1.55 o
   1   7   5        1.00        0.24      0.63 <
   2   7   5        0.10        1.05      1.13 <
   3   7   5        0.01        0.52      1.19 <
   4   7   5        0.01       -0.14      1.17 <
   5   7   5        1.39        0.27      1.42 <
   6   7   5        9.26        6.88      2.12 o
   7   7   5        0.22       -1.75      2.48 <
 -12   8   5        0.10       -0.66      3.00 <
 -11   8   5        0.06        1.34      1.94 <
 -10   8   5       14.96       10.82      2.25 o
  -9   8   5       17.45       16.73      2.01 o
  -8   8   5       50.62       55.20      2.93 o
  -7   8   5       18.08       17.58      2.49 o
  -6   8   5       23.49       23.59      1.59 o
  -5   8   5       73.88       76.29      5.27 o
  -4   8   5       32.06       35.39      1.72 o
  -3   8   5      172.98      185.13      3.83 o
  -2   8   5       40.98       47.21      1.66 o
  -1   8   5        0.02       -0.23      0.57 <
   0   8   5        1.20        0.43      0.63 <
   1   8   5        0.22       -0.53      1.05 <
   2   8   5        8.38        8.82      1.21 o
   3   8   5        0.00        1.22      1.03 <
   4   8   5        1.21       -1.25      1.25 <
   5   8   5        0.25       -0.64      1.36 <
   6   8   5        0.28       -1.67      1.67 <
 -11   9   5        0.02        0.27      1.94 <
 -10   9   5        1.59        2.69      1.76 <
  -9   9   5        0.79        1.46      1.42 <
  -8   9   5        0.50       -0.34      1.24 <
  -7   9   5        2.26        2.69      1.10 <
  -6   9   5       29.11       29.05      1.64 o
  -5   9   5        2.45        4.05      1.00 o
  -4   9   5        3.39        4.32      1.41 o
  -3   9   5        4.08        6.12      0.81 o
  -2   9   5        4.42        6.34      0.77 o
  -1   9   5        6.64        5.65      1.16 o
   0   9   5        4.57        4.87      0.93 o
   1   9   5        7.78        7.51      1.60 o
   2   9   5        0.28       -0.44      0.99 <
   3   9   5        0.02       -1.51      2.27 <
   4   9   5        0.30       -0.22      1.38 <
   5   9   5        0.79       -1.53      1.53 <
 -10  10   5        0.01       -1.51      1.51 <
  -9  10   5       12.40       11.54      1.74 o
  -8  10   5        2.06        2.44      1.29 <
  -7  10   5       14.43       15.71      1.71 o
  -6  10   5        0.26       -0.89      0.89 <
  -5  10   5       15.04       14.33      1.35 o
  -4  10   5       13.41       10.47      0.94 o
  -3  10   5        9.97       10.66      2.65 o
  -2  10   5       16.91       18.05      2.98 o
  -1  10   5       12.03       13.29      2.83 o
   0  10   5        4.30        9.26      2.65 o
   1  10   5        0.00       -0.79      1.95 <
   2  10   5        5.20        5.24      1.64 o
   3  10   5        1.08       -1.49      2.26 <
   4  10   5        0.00       -0.65      1.69 <
  -9  11   5        2.98        2.80      1.49 <
  -8  11   5        3.64        4.05      1.33 o
  -7  11   5        0.07       -0.93      0.93 <
  -6  11   5        0.01       -0.01      1.17 <
  -5  11   5        0.06       -1.02      1.02 <
  -4  11   5        2.68        2.03      1.07 <
  -3  11   5       11.50       15.10      2.98 o
  -2  11   5        2.74        2.15      2.35 <
  -1  11   5       13.08       17.30      3.09 o
   0  11   5        1.60       -0.88      2.41 <
   1  11   5        6.99        3.77      2.79 <
   2  11   5        1.26        5.00      2.98 <
  -8  12   5        0.08        0.28      1.07 <
  -7  12   5        4.58        3.30      2.87 <
  -6  12   5        0.19       -0.70      1.82 <
  -5  12   5        0.15       -0.44      1.00 <
  -4  12   5        0.89       -1.58      1.58 <
  -3  12   5        0.64       -0.72      1.57 <
  -2  12   5        0.01        2.35      2.28 <
  -1  12   5        0.55       -0.09      2.35 <
   0  12   5        4.66        3.71      2.94 <
  -4  13   5        1.09        3.15      1.74 <
  -1 -13   6        1.67        2.37      1.73 <
   0 -13   6        2.32       -0.09      2.02 <
   1 -13   6        0.47       -0.02      1.86 <
   2 -13   6        1.48       -1.60      1.91 <
   3 -13   6        5.30        4.46      1.63 <
   4 -13   6        2.98        1.35      1.59 <
   5 -13   6        3.69        3.85      1.03 o
   6 -13   6        1.71        2.10      1.67 <
  -3 -12   6        1.12        0.62      1.11 <
  -2 -12   6        0.04       -1.84      1.84 <
  -1 -12   6        1.54        4.37      1.65 <
   0 -12   6        4.54        1.23      1.97 <
   1 -12   6        0.00       -0.22      1.89 <
   2 -12   6        0.28       -0.37      1.86 <
   3 -12   6        1.35        0.64      1.44 <
   4 -12   6        5.83        6.99      1.19 o
   5 -12   6        0.49        0.07      1.16 <
   6 -12   6        3.81        4.92      1.46 o
   7 -12   6        4.09        4.69      2.07 <
   8 -12   6        0.31        0.07      1.31 <
  -5 -11   6        2.95        2.19      1.14 <
  -4 -11   6        0.34       -0.91      1.26 <
  -3 -11   6        0.09        0.11      1.11 <
  -2 -11   6        1.59        0.72      1.32 <
  -1 -11   6        0.81       -0.11      1.02 <
   0 -11   6        2.96        1.18      0.95 <
   1 -11   6       14.08       18.81      1.07 o
   2 -11   6        2.74        5.57      0.86 o
   3 -11   6        2.86        2.63      1.14 <
   4 -11   6        7.65        7.49      1.26 o
   5 -11   6       17.23       19.82      1.33 o
   6 -11   6        0.73        0.59      1.03 <
   7 -11   6       11.55       11.32      1.65 o
   8 -11   6       10.68       14.63      3.33 o
   9 -11   6        0.01       -1.60      1.61 <
  -6 -10   6        0.59        2.22      1.62 <
  -5 -10   6        1.29        0.64      1.19 <
  -4 -10   6        1.36        2.55      1.00 <
  -3 -10   6        8.39        8.50      2.42 o
  -2 -10   6        3.26        1.74      1.07 <
  -1 -10   6        2.08        1.46      1.01 <
   0 -10   6       11.55       13.13      1.72 o
   1 -10   6       23.90       25.72      1.75 o
   2 -10   6        0.02       -0.72      0.89 <
   3 -10   6        0.96        0.48      0.64 <
   4 -10   6        1.14        0.64      0.86 <
   5 -10   6        3.35        3.21      1.02 o
   6 -10   6        0.55        2.06      1.09 <
   7 -10   6        4.22        6.24      1.50 o
   8 -10   6        0.19        1.58      1.46 <
   9 -10   6        0.00       -0.18      1.81 <
  -7  -9   6        2.83        2.45      2.31 <
  -6  -9   6        1.42        0.93      1.39 <
  -5  -9   6        3.83        3.77      1.29 <
  -4  -9   6        1.75        3.31      1.07 o
  -3  -9   6        2.17        0.66      0.88 <
  -2  -9   6        3.74        1.65      0.68 <
  -1  -9   6        0.60        0.17      0.61 <
   0  -9   6        1.28        0.57      0.62 <
   1  -9   6        4.20        5.53      0.74 o
   2  -9   6       15.19       12.97      0.85 o
   3  -9   6        1.54        1.83      0.69 <
   4  -9   6        5.64        7.65      1.29 o
   5  -9   6        4.81        4.34      1.10 o
   6  -9   6        3.69        3.71      1.22 o
   7  -9   6       15.60       11.22      1.72 o
   8  -9   6        8.73       12.79      1.91 o
   9  -9   6       21.23       22.79      7.08 o
  10  -9   6        0.64        3.17      2.11 <
  -8  -8   6        0.36        0.39      1.78 <
  -7  -8   6        0.44        1.88      1.58 <
  -6  -8   6        0.78       -0.89      1.26 <
  -5  -8   6        0.47       -0.40      1.04 <
  -4  -8   6        5.42        4.89      1.10 o
  -3  -8   6        3.01        2.66      0.96 <
  -2  -8   6        3.21       -0.15      0.70 <
  -1  -8   6       66.02       63.97      2.33 o
   0  -8   6       23.84       23.41      1.17 o
   1  -8   6       58.31       58.09      1.80 o
   2  -8   6       93.42       90.10      2.81 o
   3  -8   6       29.05       23.39      1.34 o
   4  -8   6       33.79       28.00      1.59 o
   5  -8   6       40.49       40.40      2.54 o
   6  -8   6        0.23       -1.00      1.05 <
   7  -8   6        3.78        0.52      1.32 <
   8  -8   6        0.46        1.19      1.48 <
   9  -8   6        0.94       -1.67      1.67 <
  10  -8   6        1.04       -0.21      2.06 <
  -9  -7   6        0.24       -0.06      1.92 <
  -8  -7   6        3.02        1.47      1.84 <
  -7  -7   6        0.00       -0.02      1.37 <
  -6  -7   6       12.14       12.02      1.70 o
  -5  -7   6        1.30       -0.61      1.03 <
  -4  -7   6       11.32       11.59      2.09 o
  -3  -7   6        0.73       -0.11      0.74 <
  -2  -7   6        5.02        4.88      0.81 o
  -1  -7   6       15.87       18.37      1.04 o
   0  -7   6        0.06       -0.11      0.61 <
   1  -7   6       87.01       95.84      2.20 o
   2  -7   6       68.37       66.86      2.33 o
   3  -7   6      183.02      176.81      3.18 o
   4  -7   6       13.67       14.83      1.06 o
   5  -7   6        5.10        7.43      1.24 o
   6  -7   6       20.76       20.12      1.65 o
   7  -7   6        6.12        4.06      1.42 <
   8  -7   6        0.56       -1.10      1.31 <
   9  -7   6       11.00       10.47      2.47 o
  10  -7   6       29.42       33.32      3.61 o
  11  -7   6        1.18       -3.00      4.62 <
 -10  -6   6        0.01       -2.11      3.14 <
  -9  -6   6        0.09        0.83      2.10 <
  -8  -6   6        0.89       -0.17      1.77 <
  -7  -6   6        0.01       -0.97      1.50 <
  -6  -6   6        0.40       -0.16      1.26 <
  -5  -6   6        2.37        2.82      1.13 <
  -4  -6   6        6.95        4.00      1.62 <
  -3  -6   6        8.52        6.22      0.88 o
  -2  -6   6        0.17        0.17      0.60 <
  -1  -6   6       46.04       48.68      1.45 o
   0  -6   6      128.04      122.53      2.57 o
   1  -6   6        0.00        0.01      0.58 <
   2  -6   6        2.11        1.39      0.67 <
   3  -6   6       14.89        8.72      0.77 o
   4  -6   6      265.51      252.05      4.76 o
   5  -6   6       11.01       11.89      1.61 o
   6  -6   6       60.82       66.31      2.72 o
   7  -6   6       32.99       31.97      2.34 o
   8  -6   6        2.24        2.47      1.87 <
   9  -6   6        8.67       12.71      2.48 o
  10  -6   6        0.08       -0.34      2.03 <
  11  -6   6        0.28        0.53      2.47 <
 -10  -5   6        2.42        5.66      2.51 <
  -9  -5   6        3.40        5.55      2.23 <
  -8  -5   6        4.20        3.36      1.83 <
  -7  -5   6       11.10       12.04      1.78 o
  -6  -5   6        0.16        0.47      1.11 <
  -5  -5   6       15.67       15.22      1.46 o
  -4  -5   6       27.90       27.27      1.16 o
  -3  -5   6       41.93       66.13      1.99 o
  -2  -5   6       84.73       73.05      2.00 o
  -1  -5   6      101.52      101.17      2.10 o
   0  -5   6       53.02       54.57      2.32 o
   1  -5   6       61.37       61.83      1.96 o
   2  -5   6       24.66       26.03      1.78 o
   3  -5   6      153.77      141.88      2.78 o
   4  -5   6       34.20       39.79      1.39 o
   5  -5   6        4.07        1.59      0.77 <
   6  -5   6        0.11        0.22      1.02 <
   7  -5   6        0.12        0.01      1.35 <
   8  -5   6        0.38        0.74      1.66 <
   9  -5   6       12.85       13.02      2.53 o
  10  -5   6       28.54       29.02      2.74 o
  11  -5   6        7.45       12.19      3.07 o
 -11  -4   6        0.40       -1.78      2.30 <
 -10  -4   6        0.17        1.19      2.17 <
  -9  -4   6        0.13       -1.34      1.91 <
  -8  -4   6        0.74       -0.28      1.66 <
  -7  -4   6       12.86       16.32      1.92 o
  -6  -4   6        0.10        0.21      0.98 <
  -5  -4   6        3.55        0.60      0.71 <
  -4  -4   6        0.08        1.28      0.65 <
  -3  -4   6        0.01        1.32      0.74 <
  -2  -4   6       17.16       13.87      0.88 o
  -1  -4   6       16.97       23.94      1.18 o
   0  -4   6      160.35      144.54      2.90 o
   1  -4   6        2.12        1.38      0.63 <
   2  -4   6       22.89       24.51      1.17 o
   3  -4   6       67.90       40.26      1.42 o
   4  -4   6      210.92      213.95      4.30 o
   5  -4   6      282.20      298.97      7.40 o
   6  -4   6      152.29      164.30      3.89 o
   7  -4   6       13.91       10.12      2.52 o
   8  -4   6        1.71       -0.67      1.35 <
   9  -4   6        0.38        0.19      1.93 <
  10  -4   6       10.28       10.01      2.22 o
  11  -4   6        0.91        0.28      2.85 <
 -11  -3   6        0.48        2.59      2.52 <
 -10  -3   6        0.96        3.36      1.93 <
  -9  -3   6       15.35       15.18      2.60 o
  -8  -3   6        0.00       -2.33      2.68 <
  -7  -3   6       12.94       10.26      1.25 o
  -6  -3   6        4.94        6.19      0.92 o
  -5  -3   6        8.39       16.42      1.40 o
  -4  -3   6       14.37       21.87      1.15 o
  -3  -3   6      153.93      177.67      2.98 o
  -2  -3   6      118.69      147.96      2.61 o
  -1  -3   6       38.12       42.72      1.33 o
   0  -3   6      123.54      128.80      2.44 o
   1  -3   6       45.71       44.38      1.36 o
   2  -3   6       27.26       26.68      1.13 o
   3  -3   6        4.55        4.98      0.72 o
   4  -3   6      165.72      178.99      2.97 o
   5  -3   6       61.54       69.75      2.14 o
   6  -3   6       28.00       29.03      1.92 o
   7  -3   6        6.91        3.62      1.81 <
   8  -3   6        1.89        1.22      1.48 <
   9  -3   6       12.61       17.02      1.93 o
  10  -3   6        0.46        0.40      1.79 <
  11  -3   6        7.24        4.08      4.08 <
 -12  -2   6        0.14        1.79      2.55 <
 -11  -2   6        3.25        3.88      2.10 <
 -10  -2   6        0.03        0.55      1.68 <
  -9  -2   6        2.53        1.38      1.67 <
  -8  -2   6        2.08        3.77      1.28 <
  -7  -2   6        0.10       -0.45      0.92 <
  -6  -2   6       26.53       32.95      2.02 o
  -5  -2   6        5.54        3.56      0.70 o
  -4  -2   6        9.22        7.98      0.90 o
  -3  -2   6       70.55       98.85      2.02 o
  -2  -2   6       65.78       55.89      1.44 o
  -1  -2   6      280.30      358.73      5.25 o
   0  -2   6      277.81      332.80      4.69 o
   1  -2   6      175.29      276.25      5.49 o
   2  -2   6       60.54       83.29      2.36 o
   3  -2   6       65.21       80.36      2.77 o
   4  -2   6        0.26        3.22      0.76 o
   5  -2   6      414.31      372.05      6.10 o
   6  -2   6       72.72       70.18      2.91 o
   7  -2   6       24.30       23.09      4.51 o
   8  -2   6       11.43       11.39      1.93 o
   9  -2   6       13.42       14.61      1.90 o
  10  -2   6        2.30        0.46      1.62 <
  11  -2   6        4.41       -1.34      3.71 <
 -12  -1   6        7.20        4.48      4.44 <
 -11  -1   6        0.00        1.54      1.93 <
 -10  -1   6        5.10        5.97      1.79 o
  -9  -1   6       23.34       27.51      2.21 o
  -8  -1   6       24.65       40.08      1.98 o
  -7  -1   6       14.18       13.38      1.31 o
  -6  -1   6       30.99       30.01      1.67 o
  -5  -1   6       32.57       33.87      1.86 o
  -4  -1   6       40.71       39.90      1.36 o
  -3  -1   6       18.55       22.01      0.85 o
  -2  -1   6      143.72      159.53      2.68 o
  -1  -1   6      107.18      103.02      1.86 o
   0  -1   6      213.60      262.21      3.88 o
   1  -1   6        2.90        6.61      0.74 o
   2  -1   6        3.80        4.05      0.64 o
   3  -1   6       14.05       14.03      1.02 o
   4  -1   6       70.92       64.07      2.41 o
   5  -1   6      231.27      231.29      4.00 o
   6  -1   6       94.27       93.47      3.69 o
   7  -1   6        1.13        2.45      2.48 <
   8  -1   6        4.25        3.49      1.45 <
   9  -1   6        1.68        2.70      2.19 <
  10  -1   6        1.39        1.83      5.12 <
  11  -1   6        0.06        1.95      3.64 <
 -12   0   6        0.17       -0.56      2.47 <
 -11   0   6        3.57        1.54      1.64 <
 -10   0   6        3.48        3.64      1.37 <
  -9   0   6       10.79        9.99      1.44 o
  -8   0   6        0.65        0.79      1.18 <
  -7   0   6        1.79       -0.76      0.89 <
  -6   0   6        3.43        5.08      0.79 o
  -5   0   6       12.66       15.26      1.00 o
  -4   0   6       33.68       53.90      1.43 o
  -3   0   6       53.44       57.24      1.33 o
  -2   0   6       64.91       87.15      1.71 o
  -1   0   6      126.65      116.00      1.91 o
   0   0   6      773.60      870.89     10.23 o
   1   0   6      132.03      184.21      2.66 o
   2   0   6       62.97       94.53      2.00 o
   3   0   6      218.71      208.65      3.76 o
   4   0   6       17.43       18.64      1.12 o
   5   0   6       62.59       57.38      1.98 o
   6   0   6      255.37      242.58      6.55 o
   7   0   6       21.73       24.35      2.25 o
   8   0   6        3.52        2.70      1.44 <
   9   0   6        4.39        7.24      2.50 <
  10   0   6        2.69        2.41      3.25 <
 -12   1   6        5.91        4.38      2.22 <
 -11   1   6        5.24        4.43      1.68 <
 -10   1   6        0.51       -0.72      1.18 <
  -9   1   6       10.52       11.73      1.45 o
  -8   1   6       96.53      107.69      3.57 o
  -7   1   6      125.01      146.96      2.86 o
  -6   1   6        1.65        2.47      0.75 o
  -5   1   6      385.13      415.66      5.54 o
  -4   1   6       99.91      118.07      2.02 o
  -3   1   6      183.04      202.15      3.02 o
  -2   1   6       77.26      100.17      2.48 o
  -1   1   6      473.80      470.58      6.29 o
   0   1   6      694.46      727.37      9.85 o
   1   1   6      420.39      446.28      5.70 o
   2   1   6       62.98       48.19      1.35 o
   3   1   6       19.62       18.07      1.12 o
   4   1   6        0.98        0.59      0.70 <
   5   1   6       40.09       38.70      1.89 o
   6   1   6        9.68        8.54      1.99 o
   7   1   6       13.80       15.26      1.73 o
   8   1   6       31.71       30.68      3.28 o
   9   1   6        2.85        0.81      2.83 <
  10   1   6        2.02        1.60      3.42 <
 -12   2   6        0.01        3.60      2.41 <
 -11   2   6        1.07        1.54      1.52 <
 -10   2   6        9.02        7.49      1.44 o
  -9   2   6       18.36       18.44      1.81 o
  -8   2   6        0.08        2.23      1.24 <
  -7   2   6        2.60        3.96      0.98 o
  -6   2   6       38.78       47.04      2.16 o
  -5   2   6        6.19        8.87      0.74 o
  -4   2   6       27.28       30.23      1.31 o
  -3   2   6       39.22       37.21      1.40 o
  -2   2   6        5.59        5.39      0.64 o
  -1   2   6       31.88       28.25      1.11 o
   0   2   6       47.46       36.22      1.23 o
   1   2   6      247.59      260.37      3.94 o
   2   2   6       44.99       48.59      1.49 o
   3   2   6        0.83        2.44      0.67 o
   4   2   6      100.24       96.91      2.34 o
   5   2   6      135.51      140.94      4.46 o
   6   2   6        1.38        2.35      1.74 <
   7   2   6       72.01       62.79      6.41 o
   8   2   6        0.36        0.45      2.02 <
   9   2   6        3.02        5.59      3.44 <
  10   2   6        4.85        4.23      3.75 <
 -12   3   6        0.02        0.13      2.29 <
 -11   3   6        0.78       -1.53      1.53 <
 -10   3   6        4.33        2.77      1.71 <
  -9   3   6       13.69       11.00      1.63 o
  -8   3   6       26.31       27.68      1.75 o
  -7   3   6      189.83      190.83      3.93 o
  -6   3   6      634.25      633.86      8.40 o
  -5   3   6        0.50        0.30      0.55 <
  -4   3   6      524.40      584.61      7.31 o
  -3   3   6       87.52      102.29      2.06 o
  -2   3   6       46.59       50.27      1.48 o
  -1   3   6      162.35      184.88      2.99 o
   0   3   6       88.89      101.55      2.20 o
   1   3   6      570.72      570.56     11.41 o
   2   3   6       70.51       77.11      1.98 o
   3   3   6        3.59        5.03      0.80 o
   4   3   6        5.77        7.48      1.05 o
   5   3   6       13.49       10.85      1.50 o
   6   3   6       25.44       28.96      3.20 o
   7   3   6        5.28        5.69      3.06 <
   8   3   6        5.29        8.88      2.50 o
   9   3   6        2.82        3.84      3.49 <
 -12   4   6        0.00        0.57      2.29 <
 -11   4   6        0.02       -1.67      2.38 <
 -10   4   6       14.15       15.38      2.59 o
  -9   4   6        2.01        2.47      2.28 <
  -8   4   6       21.17       27.48      2.93 o
  -7   4   6        3.37        4.52      0.84 o
  -6   4   6       86.33       90.31      2.31 o
  -5   4   6       20.65       21.25      0.94 o
  -4   4   6        0.47        0.97      0.50 <
  -3   4   6       13.29       11.67      0.80 o
  -2   4   6        1.59        2.92      0.63 o
  -1   4   6        0.00        0.88      0.56 <
   0   4   6        7.42       10.15      0.82 o
   1   4   6       89.22       76.96      1.98 o
   2   4   6       99.83       95.97      2.16 o
   3   4   6       28.71       36.63      1.53 o
   4   4   6       20.88       22.59      1.77 o
   5   4   6        1.08        3.59      1.89 <
   6   4   6       15.23       14.51      2.37 o
   7   4   6        9.13        7.31      2.26 o
   8   4   6        0.27       -0.26      2.08 <
   9   4   6        0.00        2.00      3.05 <
 -12   5   6        0.96       -1.07      2.31 <
 -11   5   6        3.00        1.75      2.11 <
 -10   5   6        2.59        3.81      2.06 <
  -9   5   6       47.81       41.28      3.26 o
  -8   5   6        1.16        1.00      2.20 <
  -7   5   6       22.16       21.72      1.58 o
  -6   5   6      242.58      241.92      4.19 o
  -5   5   6      507.33      500.33      7.36 o
  -4   5   6        0.06        0.86      0.60 <
  -3   5   6       77.91       83.98      2.22 o
  -2   5   6       56.09       49.29      1.84 o
  -1   5   6        3.45        2.22      0.53 o
   0   5   6       15.05       15.45      1.54 o
   1   5   6       65.24       78.00      2.53 o
   2   5   6       54.02       59.63      2.11 o
   3   5   6       25.28       29.34      2.96 o
   4   5   6       32.58       36.30      6.60 o
   5   5   6       29.13       33.50      2.52 o
   6   5   6        0.00        0.89      2.04 <
   7   5   6        3.54        3.67      2.10 <
   8   5   6        0.10       -1.10      2.72 <
 -12   6   6        0.00       -1.45      2.11 <
 -11   6   6        5.38        4.49      2.59 <
 -10   6   6        1.91        2.47      2.01 <
  -9   6   6       38.21       35.69      3.09 o
  -8   6   6        8.06        8.86      1.70 o
  -7   6   6        6.74       12.18      1.49 o
  -6   6   6      124.00      128.35      3.56 o
  -5   6   6      187.51      186.65      5.07 o
  -4   6   6        3.40        1.26      0.71 <
  -3   6   6        0.42       -0.08      0.69 <
  -2   6   6        0.91        1.22      0.57 <
  -1   6   6        4.28        4.06      0.67 o
   0   6   6       13.19       15.56      1.06 o
   1   6   6       60.29       58.38      2.17 o
   2   6   6        4.42        4.89      1.10 o
   3   6   6        3.18        2.56      1.15 <
   4   6   6       14.64       18.61      2.06 o
   5   6   6        0.77        1.64      1.58 <
   6   6   6        1.06       -1.17      2.11 <
   7   6   6        2.76        6.00      2.34 <
 -12   7   6        0.40        2.67      2.47 <
 -11   7   6        0.87        4.78      2.33 <
 -10   7   6       15.07       13.02      2.52 o
  -9   7   6        2.36        2.80      2.04 <
  -8   7   6       41.70       48.86      4.57 o
  -7   7   6       17.06       19.60      1.70 o
  -6   7   6        0.02       -0.32      1.02 <
  -5   7   6       45.91       47.92      2.95 o
  -4   7   6      156.11      160.08      3.82 o
  -3   7   6        6.28        5.42      0.97 o
  -2   7   6       23.50       23.88      1.15 o
  -1   7   6        0.79       -0.59      0.59 <
   0   7   6        7.15        8.98      1.74 o
   1   7   6        8.32       10.99      1.57 o
   2   7   6        5.44        2.46      1.11 <
   3   7   6        0.01        1.31      1.13 <
   4   7   6       27.06       33.45      3.99 o
   5   7   6        0.01       -1.39      1.39 <
   6   7   6        5.81        5.69      2.46 <
 -11   8   6        0.02        0.24      1.95 <
 -10   8   6       51.62       58.03      3.86 o
  -9   8   6        0.04        1.36      1.51 <
  -8   8   6       67.34       70.61      5.13 o
  -7   8   6       14.87       13.86      1.51 o
  -6   8   6       16.48       16.00      1.46 o
  -5   8   6      115.43      118.62      3.85 o
  -4   8   6       78.61       89.50      3.16 o
  -3   8   6        0.97        2.25      1.34 <
  -2   8   6        1.88        2.58      1.30 <
  -1   8   6        0.88       -0.80      1.17 <
   0   8   6       19.48       18.60      1.48 o
   1   8   6        0.17       -0.16      1.04 <
   2   8   6        5.51        5.92      1.37 o
   3   8   6        1.99        2.77      1.40 <
   4   8   6        0.01       -1.09      1.38 <
   5   8   6        0.63       -0.49      1.50 <
 -11   9   6        0.16        0.12      2.02 <
 -10   9   6        0.01        2.17      1.88 <
  -9   9   6        5.99        5.09      1.72 <
  -8   9   6        8.50        7.23      2.01 o
  -7   9   6        0.52       -1.06      1.06 <
  -6   9   6        8.26        6.91      1.22 o
  -5   9   6       18.57       18.52      1.43 o
  -4   9   6        8.07       15.24      1.58 o
  -3   9   6       33.25       35.70      2.36 o
  -2   9   6        0.16       -0.13      1.16 <
  -1   9   6        7.09        7.46      1.45 o
   0   9   6        0.00       -2.22      2.22 <
   1   9   6        1.41        1.32      1.37 <
   2   9   6        0.32       -1.05      1.37 <
   3   9   6        0.00        4.26      1.75 <
   4   9   6        0.64       -1.45      1.74 <
 -10  10   6        5.29        8.36      2.83 <
  -9  10   6       36.84       41.84      2.65 o
  -8  10   6        6.02        8.32      1.66 o
  -7  10   6       22.24       20.67      1.77 o
  -6  10   6        4.73        2.68      1.06 <
  -5  10   6        3.16        4.16      1.11 o
  -4  10   6       12.21        9.28      1.28 o
  -3  10   6       22.80       27.16      4.01 o
  -2  10   6       11.13        9.87      2.83 o
  -1  10   6        0.04        1.71      1.09 <
   0  10   6        1.71        2.15      1.21 <
   1  10   6        1.82        1.46      1.66 <
   2  10   6        0.06        0.73      1.49 <
   3  10   6        0.02       -0.61      1.66 <
  -9  11   6        0.50        2.02      1.59 <
  -8  11   6        2.50        3.90      2.10 <
  -7  11   6        0.01       -0.55      1.79 <
  -6  11   6        0.35        2.21      1.47 <
  -5  11   6        5.23        4.96      1.37 o
  -4  11   6        1.90        1.74      1.21 <
  -3  11   6        9.01        5.53      2.87 <
  -2  11   6        1.17        0.92      2.57 <
  -1  11   6        1.50        0.72      2.68 <
   0  11   6        0.83        2.52      2.81 <
   1  11   6        0.24       -1.47      2.83 <
  -7  12   6        0.35       -1.32      1.50 <
  -6  12   6        1.18        0.55      1.43 <
  -5  12   6        2.59        3.37      1.27 <
  -4  12   6        0.09        0.88      1.18 <
  -3  12   6        0.04        0.49      1.07 <
  -2  12   6       10.29       15.37      3.36 o
  -1  12   6        3.25        4.56      2.79 <
   0 -13   7        5.56        4.25      2.48 <
   1 -13   7        0.45       -0.29      2.15 <
   2 -13   7        2.45        3.16      2.37 <
   3 -13   7        2.63        1.62      1.67 <
   4 -13   7        0.48        0.33      0.98 <
   5 -13   7        5.94        5.33      1.95 <
  -3 -12   7        0.00        0.42      1.21 <
  -2 -12   7        2.63        2.18      1.49 <
  -1 -12   7        0.01       -0.94      1.61 <
   0 -12   7        0.10       -0.13      2.19 <
   1 -12   7        0.09       -0.79      0.92 <
   2 -12   7       17.50       23.66      1.72 o
   3 -12   7        2.73        1.27      1.08 <
   4 -12   7        8.90       10.05      1.44 o
   5 -12   7        0.37        0.37      1.33 <
   6 -12   7        0.40       -1.10      2.14 <
   7 -12   7        1.63        1.67      1.51 <
  -5 -11   7        0.07       -1.14      1.14 <
  -4 -11   7        1.79        2.55      1.09 <
  -3 -11   7        0.04        0.61      1.29 <
  -2 -11   7        0.07       -0.75      1.14 <
  -1 -11   7       17.06       19.66      2.14 o
   0 -11   7        0.52       -1.04      1.04 <
   1 -11   7       10.30       10.16      1.54 o
   2 -11   7        4.43        6.11      1.35 o
   3 -11   7        6.14        9.19      1.57 o
   4 -11   7       15.34       21.10      1.37 o
   5 -11   7       10.21       10.46      1.29 o
   6 -11   7       20.88       22.75      1.90 o
   7 -11   7        3.90        5.96      2.24 <
   8 -11   7        1.40        2.77      1.53 <
  -6 -10   7        0.12        0.81      1.39 <
  -5 -10   7        1.77        2.15      1.31 <
  -4 -10   7        0.15       -1.02      1.02 <
  -3 -10   7        2.21        0.10      0.95 <
  -2 -10   7        6.14        3.71      0.91 o
  -1 -10   7        7.05        4.07      0.88 o
   0 -10   7        9.31        9.46      1.01 o
   1 -10   7        5.67        7.09      0.80 o
   2 -10   7        0.04        0.30      0.84 <
   3 -10   7       17.52       18.87      1.46 o
   4 -10   7        8.13        8.77      1.19 o
   5 -10   7        1.63        0.62      1.02 <
   6 -10   7        2.61        0.45      1.26 <
   7 -10   7        0.56        2.41      1.43 <
   8 -10   7        3.64        5.76      1.71 o
   9 -10   7        1.18        0.07      1.88 <
  -7  -9   7        0.84        2.37      1.89 <
  -6  -9   7        0.94        1.62      1.45 <
  -5  -9   7        0.04       -0.39      1.20 <
  -4  -9   7        1.11        0.90      1.04 <
  -3  -9   7        0.16        0.44      0.93 <
  -2  -9   7        1.59        2.34      0.94 <
  -1  -9   7        0.28       -0.81      0.81 <
   0  -9   7        1.77        0.93      0.76 <
   1  -9   7        6.77        6.48      0.89 o
   2  -9   7       20.86       20.49      1.47 o
   3  -9   7       22.14       22.47      1.59 o
   4  -9   7        5.76        4.77      1.08 o
   5  -9   7        0.10        0.21      1.04 <
   6  -9   7        0.09        1.58      1.42 <
   7  -9   7       23.83       27.89      2.29 o
   8  -9   7       28.49       33.51      3.10 o
   9  -9   7        8.68       11.45      2.48 o
  -8  -8   7        0.06       -0.39      1.88 <
  -7  -8   7        0.28       -1.45      1.45 <
  -6  -8   7        0.86        0.69      1.38 <
  -5  -8   7        0.91       -1.10      1.10 <
  -4  -8   7        0.90       -0.41      1.02 <
  -3  -8   7       35.92       40.60      2.19 o
  -2  -8   7       21.95       19.92      1.42 o
  -1  -8   7      199.75      201.89      3.87 o
   0  -8   7        6.39        4.49      1.08 o
   1  -8   7      167.01      162.17      3.63 o
   2  -8   7        3.90        4.41      0.94 o
   3  -8   7       46.40       46.12      2.24 o
   4  -8   7        0.64       -0.24      1.00 <
   5  -8   7        0.67       -0.97      0.97 <
   6  -8   7        1.47       -0.03      1.25 <
   7  -8   7        0.62       -1.26      1.26 <
   8  -8   7        2.22        2.32      2.36 <
   9  -8   7        0.93        1.55      2.04 <
  10  -8   7        0.58       -0.15      2.88 <
  -9  -7   7        0.00       -1.64      2.87 <
  -8  -7   7        3.06        5.75      2.09 <
  -7  -7   7        0.14       -0.39      1.44 <
  -6  -7   7        0.00        1.28      1.35 <
  -5  -7   7        0.42        2.15      1.18 <
  -4  -7   7       15.78       16.69      2.14 o
  -3  -7   7        4.05        3.09      1.06 <
  -2  -7   7       23.61       20.93      1.38 o
  -1  -7   7        1.85        0.34      0.77 <
   0  -7   7       73.03       70.20      2.39 o
   1  -7   7      169.05      153.34      4.35 o
   2  -7   7        2.34        2.54      0.91 <
   3  -7   7       53.17       52.40      2.10 o
   4  -7   7       24.64       17.30      1.49 o
   5  -7   7       65.24       61.08      2.53 o
   6  -7   7       10.74        7.90      1.58 o
   7  -7   7       10.60       14.89      1.95 o
   8  -7   7       24.92       30.93      3.09 o
   9  -7   7       19.94       27.44      3.24 o
  10  -7   7       12.25       14.39      2.85 o
  -9  -6   7        3.36        6.73      2.91 <
  -8  -6   7        0.25       -0.23      1.83 <
  -7  -6   7        0.14       -0.75      1.84 <
  -6  -6   7        0.02        0.96      1.32 <
  -5  -6   7        0.02       -0.49      1.04 <
  -4  -6   7        2.10        1.25      1.19 <
  -3  -6   7        0.27       -0.76      0.76 <
  -2  -6   7      137.72      150.21      3.49 o
  -1  -6   7       67.89       63.83      1.92 o
   0  -6   7      248.85      246.21      4.46 o
   1  -6   7        2.10        2.05      0.76 <
   2  -6   7      387.67      371.84      7.05 o
   3  -6   7       20.02       20.28      2.34 o
   4  -6   7       25.52       29.41      1.58 o
   5  -6   7       45.31       45.85      2.34 o
   6  -6   7        1.37        3.34      1.42 <
   7  -6   7        0.00       -1.28      1.30 <
   8  -6   7        0.95        2.35      1.90 <
   9  -6   7        0.48        0.91      2.52 <
  10  -6   7        0.02       -1.18      2.11 <
 -10  -5   7        1.19        0.59      2.73 <
  -9  -5   7        8.28       10.01      2.50 o
  -8  -5   7        0.30        0.44      1.69 <
  -7  -5   7        2.30        2.23      1.51 <
  -6  -5   7        0.16       -0.72      1.33 <
  -5  -5   7        2.07       -0.28      1.27 <
  -4  -5   7        0.03        1.03      0.82 <
  -3  -5   7        3.96        5.73      0.85 o
  -2  -5   7       17.59       15.03      0.99 o
  -1  -5   7       33.23       34.29      2.13 o
   0  -5   7        8.87       13.19      0.99 o
   1  -5   7      109.48      114.39      2.66 o
   2  -5   7       57.49       40.05      1.58 o
   3  -5   7       43.66       45.40      1.65 o
   4  -5   7        3.61        3.21      0.84 o
   5  -5   7        1.18       -0.72      0.94 <
   6  -5   7        9.76        6.99      1.38 o
   7  -5   7       24.51       25.51      2.79 o
   8  -5   7        0.85        0.12      1.74 <
   9  -5   7        4.19        2.98      2.14 <
  10  -5   7        1.54        3.43      2.38 <
 -11  -4   7        0.75        3.79      2.71 <
 -10  -4   7        2.29        6.49      2.45 <
  -9  -4   7        0.00        0.96      3.27 <
  -8  -4   7        3.47        2.97      2.00 <
  -7  -4   7        0.98       -1.27      1.65 <
  -6  -4   7        0.11        0.01      1.07 <
  -5  -4   7       10.62       12.08      1.13 o
  -4  -4   7       39.03       43.76      1.62 o
  -3  -4   7      174.00      193.85      3.56 o
  -2  -4   7       26.19       22.71      1.29 o
  -1  -4   7       16.16       14.24      1.63 o
   0  -4   7      207.47      214.19      4.04 o
   1  -4   7       16.48       22.22      1.79 o
   2  -4   7       26.49       20.87      1.24 o
   3  -4   7       79.25       70.59      3.21 o
   4  -4   7       10.98       16.67      1.12 o
   5  -4   7       57.22       47.21      2.02 o
   6  -4   7       75.47       70.55      2.81 o
   7  -4   7       14.59       18.40      2.04 o
   8  -4   7        0.02       -0.28      1.89 <
   9  -4   7        3.50        2.07      2.15 <
  10  -4   7        2.43        5.75      2.48 <
  11  -4   7        0.46        1.30      2.64 <
 -11  -3   7        5.48        5.15      4.22 <
 -10  -3   7       11.83       16.21      2.95 o
  -9  -3   7        6.50        8.91      2.39 o
  -8  -3   7        8.51        8.81      4.15 <
  -7  -3   7        2.81        6.36      1.38 o
  -6  -3   7       18.34       12.74      1.20 o
  -5  -3   7        3.90        2.31      1.12 <
  -4  -3   7       39.92       32.53      1.42 o
  -3  -3   7       10.57        8.50      0.82 o
  -2  -3   7       97.74       92.60      2.15 o
  -1  -3   7        1.59        2.92      0.65 o
   0  -3   7       15.82       11.08      0.87 o
   1  -3   7       19.18       16.92      1.11 o
   2  -3   7        2.48        3.92      0.70 o
   3  -3   7       10.29        6.60      0.89 o
   4  -3   7       24.30       26.26      1.37 o
   5  -3   7        3.72        5.29      1.09 o
   6  -3   7       13.08       12.67      1.84 o
   7  -3   7        1.42       -1.55      1.55 <
   8  -3   7       27.70       26.43      3.04 o
   9  -3   7        5.34        2.55      3.61 <
  10  -3   7        0.55        0.61      2.40 <
 -11  -2   7        1.32       -1.10      2.64 <
 -10  -2   7        0.00        0.70      2.12 <
  -9  -2   7        2.86       -0.39      2.87 <
  -8  -2   7        0.74        0.23      1.38 <
  -7  -2   7        2.72        3.56      1.12 o
  -6  -2   7        0.78       -0.15      0.76 <
  -5  -2   7        3.31        3.50      0.92 o
  -4  -2   7       49.38       54.77      1.78 o
  -3  -2   7      614.23      571.07      7.69 o
  -2  -2   7      393.33      437.22      6.54 o
  -1  -2   7       59.41       54.60      1.84 o
   0  -2   7       33.47       22.00      1.10 o
   1  -2   7      107.04      120.40      2.75 o
   2  -2   7      147.67      166.09      3.24 o
   3  -2   7       38.85       40.39      1.45 o
   4  -2   7       29.18       20.26      1.31 o
   5  -2   7        3.67       -0.68      1.09 <
   6  -2   7       46.70       38.54      2.53 o
   7  -2   7       11.75       13.91      2.00 o
   8  -2   7        0.53       -0.33      1.88 <
   9  -2   7        4.07        3.25      1.61 <
  10  -2   7        0.37       -0.18      3.27 <
 -12  -1   7        0.19       -0.16      2.60 <
 -11  -1   7        0.11       -1.92      2.18 <
 -10  -1   7       24.36       30.78      3.41 o
  -9  -1   7       17.73       21.64      2.33 o
  -8  -1   7        0.68        1.19      1.21 <
  -7  -1   7       27.77       24.49      1.92 o
  -6  -1   7        8.39        7.76      0.99 o
  -5  -1   7        8.41        3.77      0.91 o
  -4  -1   7        0.33        0.01      0.61 <
  -3  -1   7       35.04       41.93      1.41 o
  -2  -1   7       51.34       67.17      1.68 o
  -1  -1   7      168.19      181.31      3.04 o
   0  -1   7       25.34       25.70      1.15 o
   1  -1   7       61.31       56.73      1.73 o
   2  -1   7        0.00       -0.21      0.66 <
   3  -1   7       10.34       10.67      1.03 o
   4  -1   7       31.83       22.62      1.39 o
   5  -1   7        2.70        2.79      1.38 <
   6  -1   7       44.19       46.46      2.73 o
   7  -1   7        0.54        1.27      1.44 <
   8  -1   7        1.42        0.07      1.32 <
   9  -1   7        9.32        9.06      2.22 o
  10  -1   7        0.55        0.33      3.40 <
 -12   0   7        2.80        8.90      4.15 <
 -11   0   7        1.41        3.16      2.47 <
 -10   0   7        0.31        0.72      1.63 <
  -9   0   7        0.16        0.30      1.35 <
  -8   0   7        1.33       -0.24      1.20 <
  -7   0   7        0.37        0.03      0.99 <
  -6   0   7       14.83       11.62      1.07 o
  -5   0   7        3.47        1.37      0.72 <
  -4   0   7        9.19        8.71      0.87 o
  -3   0   7      285.78      297.45      4.87 o
  -2   0   7      641.45      611.10      8.78 o
  -1   0   7      217.94      237.17      3.73 o
   0   0   7        4.20        4.28      0.73 o
   1   0   7      107.29       81.75      1.90 o
   2   0   7       14.52       13.03      1.14 o
   3   0   7        2.04        0.41      0.78 <
   4   0   7      223.70      224.08      4.72 o
   5   0   7        6.41        6.43      1.59 o
   6   0   7       86.17       92.74      4.45 o
   7   0   7        0.29        2.37      1.95 <
   8   0   7        0.01        0.70      1.56 <
   9   0   7       12.61       12.10      2.85 o
  10   0   7        0.40        5.50      3.79 <
 -11   1   7        0.10        0.25      2.29 <
 -10   1   7        3.32        2.25      1.51 <
  -9   1   7       81.08       95.70      3.54 o
  -8   1   7       51.33       52.16      3.15 o
  -7   1   7        4.58        5.79      1.27 o
  -6   1   7       42.25       40.61      1.56 o
  -5   1   7        0.17       -0.49      0.70 <
  -4   1   7        0.03        2.42      1.02 <
  -3   1   7       31.18       35.96      1.36 o
  -2   1   7      276.74      264.18      3.79 o
  -1   1   7      277.91      274.88      4.15 o
   0   1   7       11.59       11.63      0.78 o
   1   1   7       78.62       98.88      2.38 o
   2   1   7      158.47      168.62      3.30 o
   3   1   7       25.75       27.62      1.51 o
   4   1   7       13.62       12.03      1.67 o
   5   1   7       49.62       53.41      2.82 o
   6   1   7       87.62       93.16      3.90 o
   7   1   7        0.57       -1.67      1.67 <
   8   1   7        5.13        4.88      2.17 <
   9   1   7        0.16        0.57      3.29 <
  10   1   7        2.17       -1.18      3.33 <
 -12   2   7        0.02       -0.09      3.53 <
 -11   2   7        3.40        4.27      2.38 <
 -10   2   7        7.85        5.55      2.08 <
  -9   2   7        3.44        1.69      1.37 <
  -8   2   7       20.02       25.82      2.69 o
  -7   2   7        0.28       -0.90      0.90 <
  -6   2   7        3.81        4.25      0.97 o
  -5   2   7        0.06        0.51      0.58 <
  -4   2   7        0.74        0.62      0.52 <
  -3   2   7        2.67        2.06      0.65 o
  -2   2   7       18.32       22.98      1.10 o
  -1   2   7      395.60      398.54      6.07 o
   0   2   7      240.95      257.21      3.99 o
   1   2   7       75.96       86.81      2.01 o
   2   2   7       84.89       88.12      2.09 o
   3   2   7       63.60       65.47      1.89 o
   4   2   7       28.46       27.43      1.88 o
   5   2   7      200.71      199.39      5.07 o
   6   2   7       21.16       25.81      2.80 o
   7   2   7       38.44       38.62      3.42 o
   8   2   7        8.34        6.31      5.44 <
   9   2   7        2.54        1.62      3.09 <
 -12   3   7        0.58       -1.57      2.30 <
 -11   3   7        0.84        1.01      2.16 <
 -10   3   7        0.14        0.92      2.71 <
  -9   3   7       46.08       46.32      3.07 o
  -8   3   7      194.78      215.87      6.48 o
  -7   3   7       85.24       91.28      2.80 o
  -6   3   7        6.75        7.99      0.90 o
  -5   3   7       72.00       66.84      1.88 o
  -4   3   7        6.40        7.46      0.71 o
  -3   3   7        6.01        5.22      0.75 o
  -2   3   7        2.99        0.04      0.67 <
  -1   3   7      316.97      361.03      5.61 o
   0   3   7       43.23       38.28      1.42 o
   1   3   7        0.01       -0.51      0.69 <
   2   3   7       75.18       92.98      3.11 o
   3   3   7        3.50        2.40      1.12 <
   4   3   7        4.41        6.01      1.32 o
   5   3   7       25.29       27.54      2.71 o
   6   3   7        0.02        0.72      2.68 <
   7   3   7       13.64        9.45      4.85 <
   8   3   7        9.91       14.06      2.88 o
   9   3   7        0.44        1.86      3.40 <
 -12   4   7        0.11       -2.27      2.29 <
 -11   4   7        0.36       -0.31      2.11 <
 -10   4   7        0.57       -2.21      2.81 <
  -9   4   7        7.70       10.13      2.26 o
  -8   4   7        0.62        0.43      1.38 <
  -7   4   7       67.06       71.53      2.51 o
  -6   4   7        2.58        1.89      0.81 <
  -5   4   7        1.70        2.47      0.65 o
  -4   4   7        2.54        1.26      0.55 <
  -3   4   7        4.89        5.17      0.73 o
  -2   4   7        0.38        1.00      0.65 <
  -1   4   7       33.55       32.11      1.33 o
   0   4   7      251.65      272.63      4.56 o
   1   4   7        0.41        0.38      0.70 <
   2   4   7        5.96        6.05      1.14 o
   3   4   7        0.80        2.19      1.26 <
   4   4   7        9.03        8.02      1.65 o
   5   4   7       86.75       92.20      4.70 o
   6   4   7        6.22        1.90      1.90 <
   7   4   7        4.99        2.32      2.18 <
   8   4   7        8.10       13.09      3.93 o
 -12   5   7        2.04        2.32      2.43 <
 -11   5   7        4.56        3.65      2.26 <
 -10   5   7        2.50        4.36      2.11 <
  -9   5   7       16.25       15.20      2.39 o
  -8   5   7       52.64       49.24      2.87 o
  -7   5   7      113.31      110.55      4.03 o
  -6   5   7      110.20      115.95      5.00 o
  -5   5   7        7.57        5.43      0.89 o
  -4   5   7       64.78       60.08      1.48 o
  -3   5   7        5.21        2.16      0.78 <
  -2   5   7        8.56        9.29      0.88 o
  -1   5   7        4.75        5.84      1.27 o
   0   5   7       41.82       36.74      1.58 o
   1   5   7       13.07        9.78      1.73 o
   2   5   7        3.75        2.88      1.85 <
   3   5   7       17.59       19.79      1.96 o
   4   5   7       11.08       11.51      1.84 o
   5   5   7       13.81       17.55      3.73 o
   6   5   7        4.62        2.62      2.01 <
   7   5   7        0.97        2.19      2.11 <
 -12   6   7        3.83        6.80      2.81 <
 -11   6   7        2.73        3.54      2.21 <
 -10   6   7        9.03        8.75      2.38 o
  -9   6   7        2.73        3.61      1.95 <
  -8   6   7        4.73        5.90      1.68 o
  -7   6   7        5.64        7.40      1.71 o
  -6   6   7       17.69       20.09      2.01 o
  -5   6   7        1.31       -0.21      1.24 <
  -4   6   7       18.91       17.04      1.82 o
  -3   6   7        0.18       -0.21      0.97 <
  -2   6   7        3.15        4.40      0.93 o
  -1   6   7        0.89       -0.04      0.96 <
   0   6   7        4.99        4.27      1.17 o
   1   6   7       21.01       22.66      1.78 o
   2   6   7        8.11        8.79      1.50 o
   3   6   7        1.51        1.20      1.33 <
   4   6   7        5.71        5.80      2.13 <
   5   6   7        3.13        6.02      2.11 <
   6   6   7       12.68        7.99      2.38 o
   7   6   7        0.00        0.18      2.83 <
 -11   7   7        6.13       10.29      2.62 o
 -10   7   7       11.42       11.98      2.46 o
  -9   7   7        1.33        0.86      1.93 <
  -8   7   7       13.26       15.55      2.07 o
  -7   7   7        6.26        2.91      1.45 <
  -6   7   7       35.97       30.12      2.29 o
  -5   7   7       30.84       35.56      3.16 o
  -4   7   7       24.18       29.79      2.08 o
  -3   7   7       13.73       15.65      2.00 o
  -2   7   7       28.07       22.39      2.16 o
  -1   7   7        9.47       11.62      1.28 o
   0   7   7        0.97        0.21      1.00 <
   1   7   7        3.70        1.31      1.16 <
   2   7   7       19.56       19.49      1.87 o
   3   7   7        3.63        5.30      2.08 <
   4   7   7       17.42       17.00      2.07 o
   5   7   7       11.18       12.30      4.07 o
   6   7   7        2.48       -0.03      2.23 <
 -11   8   7        2.03        2.55      2.38 <
 -10   8   7       19.93       22.35      3.53 o
  -9   8   7        6.19       10.40      2.37 o
  -8   8   7        4.74        5.28      1.61 o
  -7   8   7       15.66       14.52      1.76 o
  -6   8   7        6.12        6.42      1.29 o
  -5   8   7        2.92        3.57      1.37 <
  -4   8   7        6.75        5.32      1.38 o
  -3   8   7        0.31        0.77      1.45 <
  -2   8   7        0.70       -1.27      1.27 <
  -1   8   7        1.89        0.55      1.81 <
   0   8   7        0.01        0.19      1.42 <
   1   8   7       14.46       12.96      2.04 o
   2   8   7        0.76        0.55      2.89 <
   3   8   7        2.00        1.01      1.43 <
   4   8   7        0.06       -0.34      1.54 <
   5   8   7        3.24        2.19      2.05 <
 -10   9   7        3.37        2.37      1.98 <
  -9   9   7        2.27        2.33      1.78 <
  -8   9   7        0.33        2.18      1.41 <
  -7   9   7        0.73       -1.54      1.68 <
  -6   9   7       11.62       16.29      2.03 o
  -5   9   7        8.22        8.55      1.47 o
  -4   9   7        0.06        0.37      1.22 <
  -3   9   7        4.05        4.08      1.60 <
  -2   9   7        0.16       -1.25      1.25 <
  -1   9   7        6.12        6.13      1.58 o
   0   9   7        4.16        3.48      1.58 <
   1   9   7        0.95       -1.51      2.59 <
   2   9   7        0.28       -0.66      1.84 <
   3   9   7        2.37        0.68      1.79 <
   4   9   7        2.97        4.40      5.98 <
  -9  10   7        5.35        3.08      1.63 <
  -8  10   7        0.46        3.04      1.48 <
  -7  10   7        0.03        0.79      1.30 <
  -6  10   7        0.99        1.08      1.82 <
  -5  10   7        4.26        5.82      1.21 o
  -4  10   7       11.83       13.88      1.60 o
  -3  10   7        0.03        1.19      1.29 <
  -2  10   7        2.27        1.21      1.45 <
  -1  10   7        1.05        4.78      2.89 <
   0  10   7        2.06        1.09      1.42 <
   1  10   7        0.01       -0.94      1.41 <
   2  10   7        2.56        4.67      1.82 <
  -8  11   7        0.24       -0.87      1.38 <
  -7  11   7        5.22        5.71      1.45 o
  -6  11   7        0.11       -0.24      1.19 <
  -5  11   7       15.56       19.04      1.67 o
  -4  11   7        0.05        0.70      1.93 <
  -3  11   7        2.62        2.72      2.11 <
  -2  11   7        0.42       -1.78      2.54 <
  -1  11   7        0.59        1.12      2.85 <
   0  11   7        2.70        8.73      3.47 <
  -5  12   7        0.01        1.63      1.60 <
  -4  12   7        3.51        4.26      1.60 <
  -3  12   7        2.92        2.88      1.47 <
   1 -13   8        0.16        0.18      2.35 <
   2 -13   8        0.00       -2.28      2.28 <
   3 -13   8        1.32        1.54      1.15 <
  -2 -12   8        0.19        0.08      1.30 <
  -1 -12   8        4.20        2.13      1.45 <
   0 -12   8        7.97        8.31      1.53 o
   1 -12   8        1.61        0.26      1.38 <
   2 -12   8        9.09       11.50      3.53 o
   3 -12   8        0.04       -0.20      1.22 <
   4 -12   8        2.17        3.56      1.56 <
   5 -12   8        3.36        0.66      2.00 <
   6 -12   8        9.57        9.68      1.71 o
  -4 -11   8        0.44        0.65      1.96 <
  -3 -11   8        1.26        0.49      1.07 <
  -2 -11   8        0.04        1.31      1.31 <
  -1 -11   8       11.16        8.58      1.72 o
   0 -11   8        4.55        8.88      1.63 o
   1 -11   8        3.48        4.06      1.47 <
   2 -11   8        0.14       -0.85      0.85 <
   3 -11   8        7.71        9.37      1.56 o
   4 -11   8        1.61        0.79      1.03 <
   5 -11   8        1.72        0.82      1.90 <
   6 -11   8        3.37        6.83      1.53 o
   7 -11   8        1.60        1.49      1.48 <
  -5 -10   8        0.48       -0.17      1.94 <
  -4 -10   8        0.25        1.41      1.43 <
  -3 -10   8        5.95        6.36      1.18 o
  -2 -10   8        4.49        1.89      1.03 <
  -1 -10   8        0.20        0.54      1.01 <
   0 -10   8       11.84       12.79      1.33 o
   1 -10   8        3.23        4.93      1.08 o
   2 -10   8        0.04       -0.78      1.18 <
   3 -10   8        0.26        0.47      1.05 <
   4 -10   8        0.34       -0.24      1.03 <
   5 -10   8        5.44        3.34      1.39 <
   6 -10   8        3.77        5.58      3.19 <
   7 -10   8       19.90       22.45      2.24 o
   8 -10   8        0.32       -0.03      1.83 <
  -7  -9   8        0.00       -1.67      1.67 <
  -6  -9   8        5.03        4.06      1.60 <
  -5  -9   8        0.05       -0.38      1.33 <
  -4  -9   8        4.97        6.96      1.43 o
  -3  -9   8        3.66        3.38      1.12 o
  -2  -9   8        0.87        1.46      1.00 <
  -1  -9   8        8.51        6.57      1.25 o
   0  -9   8        1.19        0.54      1.02 <
   1  -9   8        0.30        0.90      1.27 <
   2  -9   8        3.11        1.83      1.06 <
   3  -9   8        0.11        0.49      1.10 <
   4  -9   8        9.32        8.64      1.31 o
   5  -9   8        0.17        0.16      1.24 <
   6  -9   8       14.36       13.44      1.82 o
   7  -9   8       16.95       24.74      2.31 o
   8  -9   8        6.84        8.12      2.25 o
   9  -9   8        0.00        0.83      2.08 <
  -8  -8   8        0.01        2.32      3.00 <
  -7  -8   8        0.17        1.57      1.87 <
  -6  -8   8        1.06       -1.35      1.35 <
  -5  -8   8        0.05       -0.08      1.28 <
  -4  -8   8        2.33        1.98      1.34 <
  -3  -8   8       24.28       24.06      1.67 o
  -2  -8   8        0.32       -0.36      0.98 <
  -1  -8   8      104.69      100.71      3.58 o
   0  -8   8        5.39        8.08      1.61 o
   1  -8   8       49.92       50.74      2.32 o
   2  -8   8        7.95        5.70      1.28 o
   3  -8   8        2.66        1.04      1.16 <
   4  -8   8       33.20       30.68      2.36 o
   5  -8   8        5.11        5.50      1.45 o
   6  -8   8        3.64        2.16      1.42 <
   7  -8   8        0.55       -1.06      1.63 <
   8  -8   8       10.84       16.67      2.71 o
   9  -8   8        0.52        0.58      2.16 <
  -8  -7   8        0.25       -0.34      2.68 <
  -7  -7   8        0.05        1.48      1.79 <
  -6  -7   8        3.69        3.89      1.95 <
  -5  -7   8       13.71       14.17      1.78 o
  -4  -7   8       11.98       10.54      1.79 o
  -3  -7   8        4.45        3.99      1.16 o
  -2  -7   8       22.54       23.59      1.62 o
  -1  -7   8       31.02       33.18      1.98 o
   0  -7   8       10.04        9.95      1.40 o
   1  -7   8       39.45       46.33      2.33 o
   2  -7   8      100.25       92.69      3.30 o
   3  -7   8       19.89       15.01      1.43 o
   4  -7   8        0.01       -0.62      1.02 <
   5  -7   8        4.20        4.00      1.50 <
   6  -7   8        1.86        1.45      1.46 <
   7  -7   8       13.31       11.66      2.36 o
   8  -7   8       12.60       17.37      3.90 o
   9  -7   8        9.24        8.53      2.67 o
  10  -7   8        0.93        3.73      2.55 <
  -9  -6   8        0.00       -2.41      2.41 <
  -8  -6   8        0.07        1.22      1.95 <
  -7  -6   8        0.16        1.22      1.77 <
  -6  -6   8        5.84        1.81      1.45 <
  -5  -6   8        6.58        6.61      1.78 o
  -4  -6   8        3.29        3.20      1.22 <
  -3  -6   8        4.08        1.16      1.12 <
  -2  -6   8      183.64      185.66      4.38 o
  -1  -6   8       72.20       77.34      2.57 o
   0  -6   8      183.61      189.94      4.33 o
   1  -6   8       13.69       11.19      1.17 o
   2  -6   8        2.78        0.05      1.20 <
   3  -6   8       10.58       11.56      1.38 o
   4  -6   8        0.01       -0.06      1.09 <
   5  -6   8       12.09       10.44      1.66 o
   6  -6   8        0.32       -0.94      2.39 <
   7  -6   8        2.21        1.78      2.03 <
   8  -6   8        1.74       -1.52      1.79 <
   9  -6   8        4.90        6.04      2.48 <
  10  -6   8        0.64        1.59      2.48 <
 -10  -5   8        0.03       -1.16      2.31 <
  -9  -5   8        1.05        1.55      2.10 <
  -8  -5   8        0.00        1.47      2.25 <
  -7  -5   8        1.36        0.92      1.77 <
  -6  -5   8        2.84        0.89      1.38 <
  -5  -5   8       21.91       24.14      2.03 o
  -4  -5   8       13.76       14.48      1.63 o
  -3  -5   8        1.53        0.21      0.90 <
  -2  -5   8        3.92        3.12      0.90 o
  -1  -5   8       12.14       14.28      1.13 o
   0  -5   8       37.19       42.49      1.67 o
   1  -5   8       19.45       20.03      1.25 o
   2  -5   8        1.07        1.44      0.85 <
   3  -5   8       70.41       72.87      2.37 o
   4  -5   8        8.51       13.45      1.34 o
   5  -5   8       68.20       55.22      2.49 o
   6  -5   8        2.16        1.03      1.93 <
   7  -5   8        3.18        3.56      1.88 <
   8  -5   8        0.21        0.42      1.93 <
   9  -5   8        4.77        5.58      2.51 <
  10  -5   8        6.46        9.57      2.85 o
 -10  -4   8        2.40        3.94      2.47 <
  -9  -4   8        2.12        1.84      2.09 <
  -8  -4   8        0.33       -1.31      1.72 <
  -7  -4   8        0.04        1.39      1.74 <
  -6  -4   8        8.32        7.69      1.66 o
  -5  -4   8       82.83       84.30      2.64 o
  -4  -4   8        4.92        3.41      1.01 o
  -3  -4   8       22.29       23.66      1.30 o
  -2  -4   8       30.78       36.05      1.76 o
  -1  -4   8       55.95       56.43      2.29 o
   0  -4   8       81.71       94.43      2.49 o
   1  -4   8       21.41       27.90      1.44 o
   2  -4   8       57.94       60.53      2.27 o
   3  -4   8       32.61       36.03      1.57 o
   4  -4   8        0.69       -0.81      1.04 <
   5  -4   8       28.92       30.34      1.95 o
   6  -4   8        1.71        0.35      2.04 <
   7  -4   8       24.89       22.46      2.83 o
   8  -4   8        1.98        2.20      2.30 <
   9  -4   8        1.48        0.59      2.22 <
  10  -4   8        4.42        5.13      3.78 <
 -11  -3   8        1.09        1.55      2.75 <
 -10  -3   8        2.88        2.33      2.34 <
  -9  -3   8        0.03       -1.59      1.80 <
  -8  -3   8        3.02        2.70      3.33 <
  -7  -3   8       14.25       14.33      2.19 o
  -6  -3   8        6.79        6.44      1.18 o
  -5  -3   8       28.39       26.42      1.60 o
  -4  -3   8        1.83        2.20      0.86 <
  -3  -3   8       27.80       33.40      1.52 o
  -2  -3   8      274.50      298.37      4.94 o
  -1  -3   8       11.98       13.15      0.99 o
   0  -3   8       48.65       49.60      1.66 o
   1  -3   8       21.88       16.27      1.08 o
   2  -3   8        0.54        0.40      0.68 <
   3  -3   8       96.47      101.56      2.57 o
   4  -3   8       10.60        5.18      1.20 o
   5  -3   8        2.02        0.98      1.28 <
   6  -3   8       80.60       75.56      3.52 o
   7  -3   8        1.10        0.49      1.48 <
   8  -3   8        2.69        2.48      2.12 <
   9  -3   8        4.20        2.04      2.29 <
  10  -3   8        4.76        3.97      3.82 <
 -11  -2   8        3.55        4.14      3.13 <
 -10  -2   8        0.09       -0.81      2.03 <
  -9  -2   8        1.68        4.03      2.11 <
  -8  -2   8        6.92        6.99      1.79 o
  -7  -2   8        8.21        7.03      1.39 o
  -6  -2   8        0.01       -0.92      0.92 <
  -5  -2   8      163.00      157.50      4.12 o
  -4  -2   8      157.86      181.51      3.58 o
  -3  -2   8        0.35       -0.11      0.69 <
  -2  -2   8       24.89       29.10      1.44 o
  -1  -2   8       12.83        7.48      0.96 o
   0  -2   8      121.45      140.40      3.47 o
   1  -2   8        7.73        0.39      0.68 <
   2  -2   8       87.82       86.43      2.29 o
   3  -2   8        4.84        8.67      1.21 o
   4  -2   8        0.18        0.36      1.04 <
   5  -2   8       18.39       21.53      2.05 o
   6  -2   8       24.82       29.43      2.60 o
   7  -2   8        1.88        1.99      1.50 <
   8  -2   8        0.28        1.87      2.16 <
   9  -2   8        1.20        2.50      2.39 <
  10  -2   8        0.03        0.33      3.68 <
 -11  -1   8        9.30       12.22      3.02 o
 -10  -1   8        1.07       -1.06      2.02 <
  -9  -1   8        4.91        5.33      2.32 <
  -8  -1   8        2.99        2.59      1.55 <
  -7  -1   8        2.35        1.34      1.17 <
  -6  -1   8       13.93       14.88      1.90 o
  -5  -1   8        9.77       12.14      1.17 o
  -4  -1   8       30.40       30.58      1.76 o
  -3  -1   8      144.54      158.41      3.19 o
  -2  -1   8       61.43       52.44      1.77 o
  -1  -1   8       42.55       54.04      2.33 o
   0  -1   8        0.16       -0.25      0.75 <
   1  -1   8      167.83      188.31      3.61 o
   2  -1   8      137.34      127.70      3.98 o
   3  -1   8       97.13       94.70      2.52 o
   4  -1   8        0.57        0.46      1.19 <
   5  -1   8       19.90       24.01      2.13 o
   6  -1   8        4.76        6.68      1.68 o
   7  -1   8        9.27        8.20      1.90 o
   8  -1   8        0.66        0.15      3.07 <
   9  -1   8        2.96        0.22      3.20 <
 -12   0   8        0.01        1.23      4.04 <
 -11   0   8        4.76        5.46      4.04 <
 -10   0   8        2.18        1.70      1.78 <
  -9   0   8        0.00        0.77      1.38 <
  -8   0   8        0.00        0.76      1.22 <
  -7   0   8        3.74        4.90      1.25 o
  -6   0   8       23.50       24.84      2.71 o
  -5   0   8        1.89        1.59      0.94 <
  -4   0   8       28.50       39.46      1.59 o
  -3   0   8      132.33      137.41      2.94 o
  -2   0   8      395.36      372.53      5.91 o
  -1   0   8       21.18       37.25      1.48 o
   0   0   8       44.15       45.62      1.76 o
   1   0   8       20.32       16.58      1.14 o
   2   0   8      112.54      125.64      2.86 o
   3   0   8       26.05       21.14      1.53 o
   4   0   8      183.10      175.07     11.54 o
   5   0   8       15.85       18.44      2.10 o
   6   0   8        1.64        4.02      1.64 <
   7   0   8        5.34        6.41      3.62 <
   8   0   8        0.53       -0.74      1.88 <
   9   0   8        1.97       -1.40      3.14 <
 -11   1   8       31.19       34.39      3.95 o
 -10   1   8       17.35       18.98      2.07 o
  -9   1   8        1.23        2.30      1.38 <
  -8   1   8        1.83        0.10      1.24 <
  -7   1   8       36.41       40.37      2.19 o
  -6   1   8        0.52       -0.30      1.02 <
  -5   1   8        0.57        0.16      0.87 <
  -4   1   8        0.86       -0.71      0.71 <
  -3   1   8        1.60        0.91      0.76 <
  -2   1   8       51.01       47.83      1.56 o
  -1   1   8       30.49       30.30      1.65 o
   0   1   8      122.59      128.88      2.80 o
   1   1   8       80.84       69.54      2.80 o
   2   1   8      372.93      338.83      6.20 o
   3   1   8        3.70        4.64      1.24 o
   4   1   8      300.75      300.17      7.60 o
   5   1   8        2.84        1.33      1.52 <
   6   1   8       54.68       54.60      3.92 o
   7   1   8        0.66       -0.64      2.61 <
   8   1   8        3.60        1.18      2.21 <
   9   1   8        0.00       -2.43      3.05 <
 -12   2   8        0.01       -1.86      3.22 <
 -11   2   8        0.08        3.09      2.45 <
 -10   2   8        5.54        3.76      1.93 <
  -9   2   8        0.05       -0.03      1.30 <
  -8   2   8        3.18        1.83      1.30 <
  -7   2   8        0.18       -0.15      1.12 <
  -6   2   8        8.48        6.39      1.90 o
  -5   2   8       15.65       15.33      1.15 o
  -4   2   8        0.00       -0.30      0.54 <
  -3   2   8        9.26        2.50      0.92 <
  -2   2   8        6.84        7.99      0.86 o
  -1   2   8      212.37      191.02      3.61 o
   0   2   8       91.30       99.73      2.25 o
   1   2   8      146.76      123.26      2.59 o
   2   2   8       48.77       49.52      3.05 o
   3   2   8      176.35      178.33      4.59 o
   4   2   8       59.06       59.61      3.49 o
   5   2   8      117.54      117.44      5.49 o
   6   2   8        9.95       16.14      2.68 o
   7   2   8        0.41        0.92      2.94 <
   8   2   8        2.44        0.57      3.20 <
   9   2   8        0.04        2.81      3.38 <
 -12   3   8        7.58        7.89      2.98 <
 -11   3   8        3.74        1.61      2.21 <
 -10   3   8       40.79       44.80      3.80 o
  -9   3   8       12.34        9.06      1.87 o
  -8   3   8       21.10       23.99      3.87 o
  -7   3   8        3.21       -0.23      1.14 <
  -6   3   8       28.57       29.50      1.60 o
  -5   3   8       50.87       46.56      1.85 o
  -4   3   8        6.38        4.67      0.73 o
  -3   3   8        0.84        0.89      0.69 <
  -2   3   8        8.32        3.69      0.80 o
  -1   3   8       24.05       22.78      1.25 o
   0   3   8       14.56       13.98      1.10 o
   1   3   8       53.87       52.87      2.00 o
   2   3   8        1.46        0.51      1.04 <
   3   3   8       98.32      100.31      3.87 o
   4   3   8        2.29        6.04      2.11 <
   5   3   8       39.72       41.39      3.37 o
   6   3   8        0.00       -0.99      2.32 <
   7   3   8        1.30        0.33      2.14 <
   8   3   8        0.49        6.86      3.68 <
 -12   4   8        7.31        7.92      2.84 <
 -11   4   8        0.45       -0.07      2.20 <
 -10   4   8        0.65        1.39      2.04 <
  -9   4   8        0.59       -0.68      1.79 <
  -8   4   8        1.13        3.89      1.84 <
  -7   4   8        5.51        4.98      1.61 o
  -6   4   8        1.20        0.45      1.12 <
  -5   4   8        2.79        1.25      0.79 <
  -4   4   8       30.84       28.80      1.67 o
  -3   4   8       18.34       18.87      1.21 o
  -2   4   8        0.11       -0.02      0.70 <
  -1   4   8       51.68       47.24      2.15 o
   0   4   8        0.41        0.84      0.96 <
   1   4   8       22.06       21.21      1.91 o
   2   4   8        0.07       -1.46      1.46 <
   3   4   8       62.19       74.56      6.30 o
   4   4   8       14.75       14.55      2.00 o
   5   4   8       35.88       40.65      3.38 o
   6   4   8       13.01       12.68      3.86 o
   7   4   8        0.91       -2.57      5.41 <
 -12   5   8        1.42        1.88      2.39 <
 -11   5   8        2.91        4.03      2.47 <
 -10   5   8        6.52        7.02      2.34 o
  -9   5   8       11.12        7.85      3.05 <
  -8   5   8       13.38       12.26      2.33 o
  -7   5   8       27.28       23.35      2.39 o
  -6   5   8       18.42       23.41      2.63 o
  -5   5   8       16.42       15.25      1.85 o
  -4   5   8       75.33       66.68      2.66 o
  -3   5   8       27.07       23.05      1.67 o
  -2   5   8        3.73        4.82      1.30 o
  -1   5   8        1.70        0.68      1.60 <
   0   5   8        0.18        2.34      1.52 <
   1   5   8        9.47        9.88      1.57 o
   2   5   8       11.70       13.18      2.01 o
   3   5   8       15.13       15.88      1.87 o
   4   5   8        3.21        5.57      2.88 <
   5   5   8        8.25        6.40      3.22 <
   6   5   8        0.83        1.58      2.09 <
   7   5   8        0.02        0.07      2.92 <
 -11   6   8        3.46        6.88      2.40 <
 -10   6   8        0.77        0.92      2.05 <
  -9   6   8        0.60        2.82      1.88 <
  -8   6   8        2.16       -0.23      1.71 <
  -7   6   8        0.00       -0.72      1.32 <
  -6   6   8        1.79        1.31      1.68 <
  -5   6   8        1.98        3.07      1.44 <
  -4   6   8        4.46        5.78      1.50 o
  -3   6   8        5.54        3.68      1.41 <
  -2   6   8       34.11       30.31      2.08 o
  -1   6   8       17.34       16.98      1.54 o
   0   6   8       41.70       42.04      2.28 o
   1   6   8       35.66       37.87      2.89 o
   2   6   8        5.90        5.30      2.28 <
   3   6   8        3.74        1.77      1.55 <
   4   6   8       29.97       35.88      4.63 o
   5   6   8        0.31        1.26      2.85 <
   6   6   8        5.02        4.03      2.35 <
 -11   7   8        0.11        0.91      2.30 <
 -10   7   8        0.74       -1.61      1.61 <
  -9   7   8        0.09       -1.64      1.64 <
  -8   7   8        3.95        5.18      1.65 o
  -7   7   8        4.02        2.48      1.43 <
  -6   7   8       15.70       13.72      2.23 o
  -5   7   8        5.33        5.36      1.50 o
  -4   7   8        7.06        6.72      1.85 o
  -3   7   8       16.78       11.28      2.02 o
  -2   7   8       24.89       23.88      2.36 o
  -1   7   8        0.33        0.22      1.45 <
   0   7   8        0.06        0.25      1.44 <
   1   7   8        4.73        8.92      1.54 o
   2   7   8        9.01        7.00      1.59 o
   3   7   8        7.85        8.52      1.79 o
   4   7   8        8.85        5.61      2.17 <
   5   7   8        3.46        2.03      2.08 <
 -10   8   8        0.05        2.34      2.02 <
  -9   8   8        0.14        0.82      1.80 <
  -8   8   8        0.33       -0.58      1.41 <
  -7   8   8        1.00        1.15      1.36 <
  -6   8   8        5.22        4.85      2.27 <
  -5   8   8        0.05       -0.10      1.64 <
  -4   8   8        1.46       -1.08      1.25 <
  -3   8   8        2.93       -0.53      1.47 <
  -2   8   8        0.63        0.79      1.53 <
  -1   8   8       22.05       15.06      5.54 <
   0   8   8        9.08        7.44      1.92 o
   1   8   8       11.25        8.07      1.98 o
   2   8   8        0.92        0.66      1.72 <
   3   8   8        3.77        5.94      2.13 <
   4   8   8        0.31        2.13      2.70 <
 -10   9   8        0.04       -2.02      2.89 <
  -9   9   8        2.51        0.04      1.76 <
  -8   9   8        0.23       -0.47      1.56 <
  -7   9   8        1.73        3.86      1.44 <
  -6   9   8        1.64        1.80      1.34 <
  -5   9   8        4.19        3.56      1.74 <
  -4   9   8        2.02        1.45      1.61 <
  -3   9   8        1.27        0.39      1.45 <
  -2   9   8        6.48        9.09      1.86 o
  -1   9   8        0.03        0.30      2.26 <
   0   9   8        0.21       -0.04      1.59 <
   1   9   8        0.42        1.62      3.14 <
   2   9   8        1.35        0.71      1.89 <
   3   9   8        0.77       -0.45      2.94 <
  -9  10   8        1.30       -0.04      2.65 <
  -8  10   8        1.88        2.99      1.53 <
  -7  10   8        0.00        0.23      1.39 <
  -6  10   8        1.94        1.40      1.31 <
  -5  10   8        0.33       -1.66      2.00 <
  -4  10   8        0.45       -1.13      1.60 <
  -3  10   8        0.91        1.62      2.14 <
  -2  10   8        2.26        3.34      1.70 <
  -1  10   8        0.71       -1.40      1.40 <
   0  10   8        6.71        7.54      3.62 <
   1  10   8        0.33        0.09      1.75 <
  -7  11   8        3.46        3.17      1.50 <
  -6  11   8        0.02       -0.47      1.26 <
  -5  11   8        4.34        6.50      1.37 o
  -4  11   8        1.67       -0.90      1.91 <
  -3  11   8        1.76       -0.52      2.06 <
  -2  11   8        2.01        3.97      3.11 <
  -1  11   8        0.14        2.38      1.41 <
  -1 -12   9        1.12        2.32      1.86 <
   0 -12   9        6.47       11.16      2.30 o
   1 -12   9        0.05        0.13      1.78 <
   2 -12   9        0.48       -1.73      1.73 <
   3 -12   9        0.64        0.80      1.59 <
   4 -12   9        1.04       -0.65      1.13 <
   5 -12   9        3.39        2.71      1.35 <
  -3 -11   9        0.13        1.55      1.21 <
  -2 -11   9        6.39        4.19      1.34 o
  -1 -11   9        0.99        2.20      1.21 <
   0 -11   9        4.27        4.91      1.17 o
   1 -11   9        3.30        2.96      1.12 <
   2 -11   9        0.49       -0.37      1.55 <
   3 -11   9        3.71        4.07      1.27 o
   4 -11   9        0.01        0.10      1.20 <
   5 -11   9        7.97        9.96      2.37 o
   6 -11   9        0.87        1.57      1.51 <
  -5 -10   9        0.15       -1.37      1.37 <
  -4 -10   9        0.23       -0.32      1.60 <
  -3 -10   9        0.05       -0.75      1.22 <
  -2 -10   9        6.69        5.32      2.17 <
  -1 -10   9        6.25        4.37      1.28 o
   0 -10   9        0.38        0.58      1.07 <
   1 -10   9        1.61        3.24      1.16 <
   2 -10   9        0.88        0.94      1.20 <
   3 -10   9        6.61        9.50      2.63 o
   4 -10   9        0.16        0.92      1.23 <
   5 -10   9        3.62        3.94      1.56 <
   6 -10   9        1.37        0.31      1.48 <
   7 -10   9        4.00        0.06      2.39 <
  -6  -9   9        4.21        5.85      2.76 <
  -5  -9   9        6.02        6.02      1.84 o
  -4  -9   9        7.68        7.37      1.67 o
  -3  -9   9        0.00       -0.87      1.22 <
  -2  -9   9        8.86        8.79      1.49 o
  -1  -9   9       34.53       35.26      2.10 o
   0  -9   9       13.48       15.21      1.58 o
   1  -9   9        6.34        9.20      1.45 o
   2  -9   9       13.88        9.30      1.47 o
   3  -9   9        1.41        2.03      1.25 <
   4  -9   9        6.81        7.67      1.54 o
   5  -9   9        0.64        2.50      1.47 <
   6  -9   9        8.19       11.03      3.15 o
   7  -9   9        0.49        0.92      1.87 <
   8  -9   9       10.03       12.07      4.05 <
  -7  -8   9        0.10       -0.11      1.87 <
  -6  -8   9        0.08       -0.15      1.49 <
  -5  -8   9        0.01       -1.35      1.35 <
  -4  -8   9        0.00       -0.15      1.33 <
  -3  -8   9       32.83       31.30      2.21 o
  -2  -8   9       19.65       17.88      2.54 o
  -1  -8   9       25.86       28.02      1.97 o
   0  -8   9        3.64        5.39      1.27 o
   1  -8   9        0.16       -1.04      1.04 <
   2  -8   9       14.46       14.61      1.82 o
   3  -8   9        5.69        4.66      1.26 o
   4  -8   9        3.09        4.21      1.41 <
   5  -8   9       11.98       13.34      1.86 o
   6  -8   9        8.08        9.09      2.15 o
   7  -8   9        0.16       -0.30      1.82 <
   8  -8   9        7.18       12.55      2.64 o
   9  -8   9        9.15       11.51      3.95 <
  -8  -7   9        0.05       -1.78      1.78 <
  -7  -7   9        4.69        0.86      1.98 <
  -6  -7   9        4.78        3.42      1.73 <
  -5  -7   9        2.12        0.79      1.71 <
  -4  -7   9       25.03       31.18      2.31 o
  -3  -7   9       10.46       11.49      1.60 o
  -2  -7   9        1.42       -0.49      1.20 <
  -1  -7   9      107.71      110.50      3.72 o
   0  -7   9        0.67        0.52      1.42 <
   1  -7   9        6.49        6.15      1.38 o
   2  -7   9        0.03        0.25      1.19 <
   3  -7   9      109.87       92.08      3.11 o
   4  -7   9       13.50       16.09      1.85 o
   5  -7   9        9.17        9.29      1.79 o
   6  -7   9        6.59        5.64      1.99 <
   7  -7   9        3.11        5.15      2.20 <
   8  -7   9        1.63        0.47      2.20 <
   9  -7   9        6.01       10.48      3.40 o
  -9  -6   9        0.26       -1.50      2.12 <
  -8  -6   9        1.20       -1.38      2.32 <
  -7  -6   9        0.48       -0.11      1.81 <
  -6  -6   9        7.79        7.18      1.83 o
  -5  -6   9        0.12       -0.17      1.33 <
  -4  -6   9        4.80        2.56      1.50 <
  -3  -6   9      117.80      117.59      3.54 o
  -2  -6   9       32.14       31.19      2.17 o
  -1  -6   9      276.28      268.45      6.68 o
   0  -6   9        8.57        9.10      1.49 o
   1  -6   9        2.45        2.58      1.24 <
   2  -6   9        4.17        1.40      1.48 <
   3  -6   9        9.67        9.75      1.45 o
   4  -6   9        9.25        7.36      1.60 o
   5  -6   9        2.01        1.37      1.38 <
   6  -6   9        5.86        7.97      2.19 o
   7  -6   9        3.83        3.04      6.46 <
   8  -6   9        3.63        0.78      1.99 <
   9  -6   9        5.58        7.19      2.66 <
  -9  -5   9        0.21       -1.14      3.32 <
  -8  -5   9        0.23       -1.43      1.87 <
  -7  -5   9        3.66        0.71      1.83 <
  -6  -5   9        0.47       -1.11      1.34 <
  -5  -5   9        1.84        1.04      1.44 <
  -4  -5   9       17.54       18.50      3.11 o
  -3  -5   9        4.67        2.32      1.20 <
  -2  -5   9       37.54       38.84      2.02 o
  -1  -5   9        4.51        2.99      1.16 <
   0  -5   9      177.86      178.77      6.13 o
   1  -5   9        1.03        2.59      1.13 <
   2  -5   9       54.10       42.43      2.09 o
   3  -5   9       31.09       21.29      1.74 o
   4  -5   9       97.92       77.50      3.36 o
   5  -5   9        7.49        4.19      1.83 <
   6  -5   9       17.14       15.56      2.93 o
   7  -5   9       18.97       14.87      2.63 o
   8  -5   9        1.80        4.31      2.16 <
   9  -5   9       12.05        7.79      2.77 <
 -10  -4   9        1.19       -1.11      3.52 <
  -9  -4   9        1.41       -0.90      2.40 <
  -8  -4   9        2.50        2.76      2.14 <
  -7  -4   9       19.18       11.65      2.39 o
  -6  -4   9        7.60        7.83      2.48 o
  -5  -4   9        1.15        1.13      1.59 <
  -4  -4   9        2.37        0.03      1.44 <
  -3  -4   9        6.18        2.50      1.19 <
  -2  -4   9      566.53      577.67     10.66 o
  -1  -4   9       48.00       42.59      1.85 o
   0  -4   9      213.72      212.33      4.37 o
   1  -4   9        2.22        2.93      1.00 <
   2  -4   9       26.76       22.81      1.64 o
   3  -4   9        0.64        0.24      1.03 <
   4  -4   9        2.60        0.22      1.15 <
   5  -4   9       12.25       11.66      1.81 o
   6  -4   9        6.87        7.23      2.10 o
   7  -4   9        0.55        0.24      1.88 <
   8  -4   9        3.36        4.33      2.25 <
   9  -4   9        3.78        4.27      2.44 <
 -10  -3   9        0.06        3.04      2.43 <
  -9  -3   9        0.44        0.48      3.02 <
  -8  -3   9        1.55        0.48      1.87 <
  -7  -3   9        4.37        4.57      1.98 <
  -6  -3   9       17.98       13.65      1.87 o
  -5  -3   9        0.00        0.32      1.15 <
  -4  -3   9       50.08       50.89      2.09 o
  -3  -3   9        3.67        2.30      1.00 <
  -2  -3   9       54.18       53.33      2.76 o
  -1  -3   9       83.96       89.90      2.38 o
   0  -3   9       45.30       32.80      1.50 o
   1  -3   9      169.87      154.00      4.55 o
   2  -3   9      158.84      156.34      3.65 o
   3  -3   9       11.80        1.08      1.07 <
   4  -3   9       69.82       48.90      2.78 o
   5  -3   9       11.27        7.53      1.71 o
   6  -3   9        0.47        0.53      1.44 <
   7  -3   9       11.89       13.79      2.18 o
   8  -3   9        0.69        0.68      2.53 <
   9  -3   9        0.00        2.68      3.99 <
 -11  -2   9        0.39        2.32      2.59 <
 -10  -2   9        0.28       -1.14      2.11 <
  -9  -2   9        4.71        4.18      2.22 <
  -8  -2   9        6.33        4.34      2.09 <
  -7  -2   9       24.85       19.94      2.23 o
  -6  -2   9        2.15        0.44      1.34 <
  -5  -2   9       28.24       29.43      1.98 o
  -4  -2   9       37.80       28.56      1.82 o
  -3  -2   9        8.06        4.97      1.02 o
  -2  -2   9        1.02        1.84      1.09 <
  -1  -2   9      335.28      335.10      6.09 o
   0  -2   9       63.63       52.03      2.01 o
   1  -2   9      173.13      147.02      3.53 o
   2  -2   9      168.55      162.73      3.83 o
   3  -2   9       26.92       20.83      1.70 o
   4  -2   9        3.54        3.75      1.42 <
   5  -2   9       16.23       16.59      2.08 o
   6  -2   9        8.96        5.80      1.74 o
   7  -2   9        6.97        3.57      1.82 <
   8  -2   9        0.00        1.52      2.40 <
   9  -2   9        3.32       -0.39      3.53 <
 -11  -1   9        0.13       -0.26      3.53 <
 -10  -1   9        0.10       -1.05      2.19 <
  -9  -1   9        4.30        6.04      1.97 o
  -8  -1   9        5.40        3.42      1.39 <
  -7  -1   9       23.72       20.22      1.84 o
  -6  -1   9       12.66       10.35      1.77 o
  -5  -1   9       20.15       16.16      1.82 o
  -4  -1   9       11.62       10.14      1.37 o
  -3  -1   9       41.63       34.30      1.70 o
  -2  -1   9       58.65       55.80      1.92 o
  -1  -1   9       10.36       12.84      1.11 o
   0  -1   9        1.60       -0.19      0.95 <
   1  -1   9       95.95       81.62      2.85 o
   2  -1   9      117.43      123.21      3.14 o
   3  -1   9       78.29       76.39      3.33 o
   4  -1   9        0.19       -0.15      1.28 <
   5  -1   9       15.70       13.73      2.02 o
   6  -1   9        0.04       -0.73      1.47 <
   7  -1   9        0.07       -1.48      1.48 <
   8  -1   9        0.29        0.81      3.73 <
   9  -1   9        0.04       -2.89      3.42 <
 -11   0   9        0.26        3.07      3.60 <
 -10   0   9        0.03        1.88      2.63 <
  -9   0   9        0.63       -0.35      1.37 <
  -8   0   9       18.41       17.91      1.94 o
  -7   0   9       17.54       18.77      2.32 o
  -6   0   9       10.38        6.51      1.61 o
  -5   0   9        9.96       10.82      1.62 o
  -4   0   9        0.03       -0.50      0.82 <
  -3   0   9       26.68       24.79      1.40 o
  -2   0   9      109.22      102.26      2.59 o
  -1   0   9       37.82       39.99      1.67 o
   0   0   9      356.60      355.02      9.02 o
   1   0   9       25.59       23.27      1.40 o
   2   0   9      380.73      345.45      7.22 o
   3   0   9      401.10      366.29     11.73 o
   4   0   9        1.40        0.30      1.36 <
   5   0   9        0.23       -1.30      1.30 <
   6   0   9        1.92       -0.85      1.68 <
   7   0   9        1.53        1.58      2.14 <
   9   0   9        0.01        3.79      3.53 <
 -11   1   9        0.98        2.21      2.53 <
 -10   1   9        1.75        2.85      1.94 <
  -9   1   9        0.03       -0.79      1.36 <
  -8   1   9       10.39        9.34      2.19 o
  -7   1   9        7.87        9.06      1.76 o
  -6   1   9       19.99       16.53      1.91 o
  -5   1   9        0.91        0.64      1.11 <
  -4   1   9        3.80        4.48      1.30 o
  -3   1   9        0.39        0.12      0.88 <
  -2   1   9        0.03       -0.38      0.84 <
  -1   1   9        4.11        1.84      1.09 <
   0   1   9      243.19      224.19      4.65 o
   1   1   9       81.50       77.16      2.81 o
   2   1   9      100.92      113.89      3.58 o
   3   1   9        0.27       -0.29      1.39 <
   4   1   9        3.13        2.29      1.95 <
   5   1   9        1.68        3.30      2.73 <
   6   1   9        0.37        1.14      2.89 <
   7   1   9        0.04        1.50      2.18 <
   8   1   9        0.00       -1.69      2.96 <
 -12   2   9        2.24        1.60      3.79 <
 -11   2   9        0.32        1.11      2.26 <
 -10   2   9        0.27        0.14      2.07 <
  -9   2   9        0.93        0.48      1.59 <
  -8   2   9        0.02       -1.17      1.17 <
  -7   2   9       47.97       34.59      2.75 o
  -6   2   9       37.22       35.43      2.40 o
  -5   2   9        0.40       -1.09      1.09 <
  -4   2   9       52.71       44.58      2.81 o
  -3   2   9       24.19       30.21      1.84 o
  -2   2   9       24.24       20.58      1.94 o
  -1   2   9      120.06      116.75      3.31 o
   0   2   9      155.20      171.78      4.40 o
   1   2   9      169.01      174.36      4.49 o
   2   2   9        4.78        5.99      1.38 o
   3   2   9      276.12      262.01      6.99 o
   4   2   9      101.26      108.92      6.57 o
   5   2   9        0.42       -2.54      2.54 <
   6   2   9        5.56        5.55      2.19 <
   7   2   9        2.11        0.68      3.07 <
   8   2   9        0.65        1.05      3.09 <
 -12   3   9        5.83        7.10      3.59 <
 -11   3   9        0.21       -1.28      2.17 <
 -10   3   9        0.01        3.18      2.19 <
  -9   3   9        6.38        3.90      2.09 <
  -8   3   9        0.22       -0.86      1.44 <
  -7   3   9       32.20       28.45      4.34 o
  -6   3   9        6.57        7.97      1.45 o
  -5   3   9        0.28       -0.60      0.85 <
  -4   3   9       13.45       11.21      1.39 o
  -3   3   9        0.43        0.21      0.90 <
  -2   3   9       49.22       52.86      2.45 o
  -1   3   9       26.36       24.64      1.72 o
   0   3   9        3.48        2.57      1.16 <
   1   3   9       50.06       51.80      2.42 o
   2   3   9       36.59       35.06      2.49 o
   3   3   9        0.88       -1.73      2.13 <
   4   3   9        4.28        4.61      2.87 <
   5   3   9        0.02       -1.52      1.52 <
   6   3   9        0.44        1.28      1.93 <
   7   3   9        4.37        1.89      3.29 <
 -11   4   9        1.37        0.97      2.37 <
 -10   4   9        0.75        1.69      2.24 <
  -9   4   9        0.46        2.01      1.95 <
  -8   4   9        0.37        1.89      1.84 <
  -7   4   9        0.11       -0.83      2.17 <
  -6   4   9       66.43       65.12      4.00 o
  -5   4   9        0.21        0.50      1.34 <
  -4   4   9        9.11       13.94      1.78 o
  -3   4   9       52.45       47.19      2.58 o
  -2   4   9        3.05        0.98      1.28 <
  -1   4   9       24.22       25.98      2.78 o
   0   4   9        6.89        7.61      1.90 o
   1   4   9       19.72       21.96      2.55 o
   2   4   9       35.30       43.17      3.28 o
   3   4   9        8.23        5.88      2.72 <
   4   4   9       25.03       21.94      2.78 o
   5   4   9        3.11        3.07      2.06 <
   6   4   9       12.85       11.51      3.95 <
   7   4   9        0.24        1.97      3.29 <
 -11   5   9        0.66       -2.02      2.02 <
 -10   5   9        0.20        0.84      2.06 <
  -9   5   9        0.21       -0.95      3.70 <
  -8   5   9       13.67       16.26      3.14 o
  -7   5   9        0.23       -0.22      2.19 <
  -6   5   9       33.26       27.82      2.85 o
  -5   5   9       19.39       19.08      6.08 o
  -4   5   9        9.04       12.37      2.18 o
  -3   5   9        3.18        1.93      1.79 <
  -2   5   9       33.01       35.71      4.08 o
  -1   5   9       49.77       44.92      7.51 o
   0   5   9        5.24        7.79      1.89 o
   1   5   9        2.63       -1.48      2.22 <
   2   5   9        3.93        3.92      2.22 <
   3   5   9        7.77       10.33      2.68 o
   4   5   9        0.23       -0.44      2.17 <
   5   5   9        2.19        5.46      3.27 <
   6   5   9        0.50       -2.79      2.79 <
 -11   6   9        0.04        2.22      2.42 <
 -10   6   9        0.29       -0.59      1.93 <
  -9   6   9        0.28        1.60      1.88 <
  -8   6   9        0.08        1.60      1.86 <
  -7   6   9        1.97       -0.83      2.08 <
  -6   6   9        0.78        1.48      1.79 <
  -5   6   9       22.51       22.79      4.39 o
  -4   6   9        5.31        2.93      1.77 <
  -3   6   9        0.54        1.51      1.63 <
  -2   6   9       21.59       24.32      2.60 o
  -1   6   9       52.49       55.89      2.69 o
   0   6   9        5.55        6.63      1.45 o
   1   6   9        4.27        2.35      1.41 <
   2   6   9        8.08        7.66      1.74 o
   3   6   9        5.02        3.81      1.97 <
   4   6   9        5.31        7.11      2.53 <
   5   6   9        0.29       -0.56      1.98 <
 -10   7   9        0.03        1.49      2.04 <
  -9   7   9        0.00        0.32      1.90 <
  -8   7   9        0.04        0.36      2.89 <
  -7   7   9        4.01        0.63      1.83 <
  -6   7   9        0.00        1.00      1.69 <
  -5   7   9        9.92       10.91      2.24 o
  -4   7   9       32.46       31.32      2.80 o
  -3   7   9        0.78        0.99      1.61 <
  -2   7   9        0.00        2.20      2.01 <
  -1   7   9       24.96       27.11      2.64 o
   0   7   9        5.09        4.46      2.45 <
   1   7   9        0.56        3.21      1.78 <
   2   7   9        2.69        2.65      1.97 <
   3   7   9        0.09        0.26      2.52 <
 -10   8   9        0.62       -0.75      2.40 <
  -9   8   9        0.16       -0.65      3.13 <
  -8   8   9        0.07       -0.84      1.66 <
  -7   8   9        0.15       -1.28      1.28 <
  -6   8   9        1.08        2.53      1.83 <
  -5   8   9        0.09       -0.16      1.66 <
  -4   8   9        3.82        3.59      1.85 <
  -3   8   9        0.84        0.52      1.85 <
  -2   8   9        5.13        4.37      1.84 <
  -1   8   9        2.30        1.96      2.38 <
   0   8   9        5.10        9.82      2.99 o
   1   8   9        1.38        0.64      1.73 <
   2   8   9        0.01       -1.82      1.88 <
  -9   9   9        0.13        0.96      1.92 <
  -8   9   9        0.25        1.26      2.19 <
  -7   9   9        0.01        0.35      1.49 <
  -6   9   9        0.83        0.22      1.75 <
  -5   9   9        0.03       -0.06      1.68 <
  -4   9   9        2.39        1.39      1.80 <
  -3   9   9        3.51        3.73      1.84 <
  -2   9   9        0.15        0.95      1.62 <
  -1   9   9        3.21        4.84      1.91 <
   0   9   9        2.72       -0.03      1.72 <
   1   9   9        0.40       -0.81      1.86 <
  -7  10   9        0.28        0.15      1.76 <
  -6  10   9        0.47       -1.14      1.34 <
  -5  10   9        0.02        2.26      4.46 <
  -4  10   9        0.00       -1.93      1.93 <
  -3  10   9        0.39       -1.59      1.59 <
  -2  10   9        0.00       -1.59      1.59 <
  -1  10   9        1.00        0.03      1.89 <
   0  10   9        1.46        1.21      3.79 <
   1 -12  10        0.19       -1.16      1.95 <
   2 -12  10        0.04       -0.16      1.21 <
   3 -12  10        2.09        0.32      1.49 <
  -3 -11  10        1.88        2.37      1.83 <
  -2 -11  10        2.40        2.42      1.48 <
  -1 -11  10        1.88        2.39      1.42 <
   0 -11  10        1.31        1.48      1.32 <
   1 -11  10        2.88        2.34      1.39 <
   2 -11  10        3.43        2.61      1.49 <
   3 -11  10        6.48        8.79      1.60 o
   4 -11  10        4.91        5.59      1.53 o
   5 -11  10        5.25        5.32      1.70 o
  -4 -10  10        0.24       -1.05      2.27 <
  -3 -10  10        4.63        4.98      2.34 <
  -2 -10  10        0.78        0.05      1.44 <
  -1 -10  10        8.02        9.73      1.74 o
   0 -10  10        0.11       -0.98      2.02 <
   1 -10  10        0.23        1.57      1.38 <
   2 -10  10        1.79        4.37      1.59 <
   3 -10  10        3.09        3.85      1.48 <
   4 -10  10        1.50       -0.34      1.37 <
   5 -10  10        7.17        6.43      1.76 o
   6 -10  10        9.20       13.78      2.39 o
  -6  -9  10        4.68        3.42      3.05 <
  -5  -9  10        1.14        1.04      1.60 <
  -4  -9  10        7.03        9.98      1.77 o
  -3  -9  10       18.39       20.04      2.32 o
  -2  -9  10        5.67        4.66      1.97 <
  -1  -9  10        5.36        4.20      1.58 <
   0  -9  10        1.43        1.96      1.43 <
   1  -9  10        3.95        3.10      2.74 <
   2  -9  10        0.89        0.80      1.46 <
   3  -9  10        3.29        5.16      1.54 o
   4  -9  10        0.27        1.94      1.48 <
   5  -9  10        3.84        4.18      1.71 <
   6  -9  10       13.10       19.97      3.14 o
   7  -9  10        0.36       -1.24      1.86 <
  -7  -8  10        0.93        1.62      3.31 <
  -6  -8  10        0.28        1.13      1.86 <
  -5  -8  10       15.01       18.76      2.21 o
  -4  -8  10        1.36        0.62      1.51 <
  -3  -8  10       16.56       18.30      2.26 o
  -2  -8  10       23.32       22.76      2.34 o
  -1  -8  10        3.49        3.30      2.74 <
   0  -8  10        1.03        1.39      1.43 <
   1  -8  10        5.92        3.18      1.54 <
   2  -8  10        1.02        0.91      1.56 <
   3  -8  10       15.10       16.00      2.87 o
   4  -8  10       11.59        9.03      1.88 o
   5  -8  10        4.01        3.69      1.95 <
   6  -8  10        6.99       10.74      2.40 o
   7  -8  10        7.54        8.88      2.52 o
   8  -8  10        0.04       -2.01      2.01 <
  -8  -7  10        2.09        1.07      3.25 <
  -7  -7  10        0.00        0.75      1.96 <
  -6  -7  10       29.46       31.46      3.07 o
  -5  -7  10        5.92        5.02      3.74 <
  -4  -7  10        5.26       10.28      1.81 o
  -3  -7  10       72.73       71.43      3.89 o
  -2  -7  10       63.61       69.20      3.73 o
  -1  -7  10       14.52       12.24      1.92 o
   0  -7  10       10.03       12.60      2.46 o
   1  -7  10        6.50        4.24      1.68 <
   2  -7  10        7.32       12.76      2.07 o
   3  -7  10        0.11        0.52      1.29 <
   4  -7  10       11.45       14.20      1.97 o
   5  -7  10        5.08        2.11      1.81 <
   6  -7  10        1.21       -0.43      2.39 <
   7  -7  10       13.23       15.82      6.92 <
   8  -7  10        3.89        3.18      2.62 <
  -8  -6  10        1.27        2.20      2.19 <
  -7  -6  10        0.51        1.30      2.08 <
  -6  -6  10        0.23        0.30      3.41 <
  -5  -6  10        5.51        5.28      1.74 o
  -4  -6  10       25.63       23.91      2.69 o
  -3  -6  10       33.39       31.66      2.77 o
  -2  -6  10        1.45        2.53      2.22 <
  -1  -6  10       10.30       12.77      2.02 o
   0  -6  10        2.21        1.10      1.51 <
   1  -6  10        0.81        0.18      1.33 <
   2  -6  10        5.44        5.27      1.73 o
   3  -6  10        4.67        3.36      1.65 <
   4  -6  10        2.79       -0.01      1.40 <
   5  -6  10        6.91        2.40      1.96 <
   6  -6  10        5.84        6.43      2.80 <
   7  -6  10       11.34       10.23      2.65 o
   8  -6  10        1.04        1.25      2.15 <
  -9  -5  10        0.09       -2.07      2.07 <
  -8  -5  10        0.01        1.19      1.97 <
  -7  -5  10        5.04        3.91      2.30 <
  -6  -5  10        9.61       14.40      2.60 o
  -5  -5  10       26.34       28.35      2.67 o
  -4  -5  10       12.51        8.30      1.79 o
  -3  -5  10        4.60        4.32      1.88 <
  -2  -5  10      225.64      199.57      6.93 o
  -1  -5  10      261.43      252.42      8.02 o
   0  -5  10       56.39       56.37      3.45 o
   1  -5  10       85.13       83.89      4.09 o
   2  -5  10       73.61       67.71      4.27 o
   3  -5  10       36.73       29.74      2.31 o
   4  -5  10        9.23        8.08      2.75 <
   5  -5  10       15.56       12.54      2.41 o
   6  -5  10        6.28        7.38      2.26 o
   7  -5  10       21.39       18.13      3.00 o
   8  -5  10        0.90       -0.35      2.15 <
   9  -5  10        0.09       -0.12      2.39 <
 -10  -4  10        0.78        4.03      2.73 <
  -9  -4  10        1.27       -1.96      2.16 <
  -8  -4  10        5.74        3.20      2.99 <
  -7  -4  10       10.59       11.03      2.46 o
  -6  -4  10        2.66        2.09      1.83 <
  -5  -4  10        7.51        7.93      2.26 o
  -4  -4  10       48.93       49.63      3.41 o
  -3  -4  10        9.14        7.76      1.65 o
  -2  -4  10       78.20       82.20      3.47 o
  -1  -4  10       41.20       44.49      3.83 o
   0  -4  10       11.06       16.34      1.84 o
   1  -4  10        0.01        1.20      1.27 <
   2  -4  10        0.53        0.75      1.38 <
   3  -4  10        0.36       -1.16      1.16 <
   4  -4  10        0.12        0.88      1.29 <
   5  -4  10        0.59        6.42      2.05 o
   6  -4  10        0.67        2.23      1.92 <
   7  -4  10        2.46        3.48      2.31 <
   8  -4  10        8.54       10.43      2.88 o
   9  -4  10        0.84        0.24      2.51 <
 -10  -3  10        0.01       -0.95      2.43 <
  -9  -3  10        3.84        6.66      2.63 <
  -8  -3  10        0.00       -0.39      2.03 <
  -7  -3  10        1.18        2.91      3.22 <
  -6  -3  10        2.11        2.28      2.31 <
  -5  -3  10       13.28       14.11      1.90 o
  -4  -3  10       10.16       12.54      1.78 o
  -3  -3  10       92.34       92.98      3.70 o
  -2  -3  10       32.56       31.59      2.32 o
  -1  -3  10      502.27      469.35     14.71 o
   0  -3  10      558.74      501.65     11.05 o
   1  -3  10      156.58      138.40      4.55 o
   2  -3  10       76.33       68.71      2.78 o
   3  -3  10       60.75       58.32      3.58 o
   4  -3  10       26.26       23.44      2.23 o
   5  -3  10        2.60        2.59      1.55 <
   6  -3  10        2.63        2.13      1.67 <
   7  -3  10        6.22        5.95      2.38 <
   8  -3  10       12.04       13.25      3.88 o
   9  -3  10        0.09       -0.53      3.42 <
 -10  -2  10        0.42        0.83      2.36 <
  -9  -2  10        1.91        0.72      2.14 <
  -8  -2  10        0.01       -0.07      2.05 <
  -7  -2  10       45.98       45.21      2.93 o
  -6  -2  10        4.72        3.49      1.57 <
  -5  -2  10        1.43        0.30      1.30 <
  -4  -2  10       15.46       13.35      1.87 o
  -3  -2  10      246.78      251.20      6.65 o
  -2  -2  10       58.39       55.63      4.63 o
  -1  -2  10      173.13      163.16      4.99 o
   0  -2  10       27.47       29.44      2.29 o
   1  -2  10       96.09       89.30      3.60 o
   2  -2  10        8.28        5.76      1.50 o
   3  -2  10        0.44       -0.11      1.26 <
   4  -2  10        0.21       -1.35      1.35 <
   5  -2  10        0.48        0.02      1.48 <
   6  -2  10        0.02        1.13      1.54 <
   7  -2  10        2.79        3.30      1.92 <
   8  -2  10        2.20        2.89      3.71 <
 -11  -1  10        0.47        1.25      3.88 <
 -10  -1  10        1.34        0.74      2.46 <
  -9  -1  10        4.28       -1.71      2.08 <
  -8  -1  10        7.53       10.19      2.05 o
  -7  -1  10       13.28        8.41      2.03 o
  -6  -1  10       15.15       16.55      2.04 o
  -5  -1  10       12.08       12.39      1.82 o
  -4  -1  10        0.03       -1.24      1.25 <
  -3  -1  10       68.60       73.91      3.30 o
  -2  -1  10      212.80      209.42      5.83 o
  -1  -1  10      203.56      190.07      5.49 o
   0  -1  10      295.88      285.67      7.22 o
   1  -1  10      417.33      401.90      9.43 o
   2  -1  10       90.42       76.69      3.39 o
   3  -1  10       31.63       28.28      2.79 o
   4  -1  10        1.50        2.34      1.85 <
   5  -1  10        0.04       -1.58      1.59 <
   6  -1  10        0.06        0.12      1.53 <
   7  -1  10        0.48       -1.55      2.17 <
 -11   0  10        0.12       -3.51      3.51 <
 -10   0  10        0.73       -2.52      3.11 <
  -9   0  10        3.58        6.55      1.98 o
  -8   0  10        1.95        0.87      1.43 <
  -7   0  10       12.14       15.17      2.18 o
  -6   0  10       89.27       83.65      5.57 o
  -5   0  10        7.19        3.12      1.56 <
  -4   0  10       63.10       60.97      3.02 o
  -3   0  10      128.56      113.98      4.10 o
  -2   0  10      454.86      424.72      9.73 o
  -1   0  10       45.45       48.72      2.38 o
   0   0  10      241.31      224.51      6.17 o
   1   0  10      411.84      372.35      8.94 o
   2   0  10        5.56        4.51      2.00 <
   3   0  10        1.64        0.53      1.37 <
   4   0  10       12.50       16.96      3.01 o
   5   0  10        5.06        4.51      2.73 <
   6   0  10        0.04        1.50      2.07 <
   7   0  10        0.29       -0.53      3.00 <
 -11   1  10        0.56        1.84      3.90 <
 -10   1  10        1.10        2.03      2.51 <
  -9   1  10        3.64        3.54      1.91 <
  -8   1  10       14.60       12.96      1.93 o
  -7   1  10        0.05       -0.25      1.81 <
  -6   1  10       10.74       11.87      1.96 o
  -5   1  10       17.30       16.40      1.97 o
  -4   1  10       11.13        9.51      2.42 o
  -3   1  10       13.91       16.81      1.72 o
  -2   1  10      276.26      280.89      6.29 o
  -1   1  10        2.04       -0.12      1.48 <
   0   1  10       56.89       61.61      2.68 o
   1   1  10        0.08       -0.87      1.31 <
   2   1  10      242.96      227.75      6.44 o
   3   1  10       10.05        9.05      2.18 o
   4   1  10        0.25        0.55      1.87 <
   5   1  10        3.32        2.54      3.07 <
   6   1  10        0.93        0.72      2.83 <
   7   1  10        0.04       -0.22      3.33 <
   8   1  10        0.02       -2.89      2.94 <
 -11   2  10        0.31       -2.46      3.20 <
 -10   2  10        0.10       -1.99      1.99 <
  -9   2  10        5.48        3.57      2.33 <
  -8   2  10        8.63       13.87      2.11 o
  -7   2  10        5.68        6.32      1.79 o
  -6   2  10       41.08       45.73      3.97 o
  -5   2  10       60.04       45.13      2.75 o
  -4   2  10      243.07      211.55      5.98 o
  -3   2  10       70.06       65.57      3.19 o
  -2   2  10      438.77      423.77      8.51 o
  -1   2  10      139.55      131.18      4.21 o
   0   2  10        0.00       -1.11      1.11 <
   1   2  10      227.71      227.27      6.36 o
   2   2  10      154.44      145.07      6.08 o
   3   2  10        0.08       -1.72      3.87 <
   4   2  10       13.11       14.98      3.62 o
   5   2  10        0.05        2.96      2.92 <
   6   2  10        0.94       -1.09      1.92 <
 -11   3  10        0.92       -0.04      2.28 <
 -10   3  10        1.47        2.26      2.25 <
  -9   3  10        1.80        3.07      2.21 <
  -8   3  10        0.97        0.22      1.86 <
  -7   3  10        0.01        1.23      2.52 <
  -6   3  10        1.76       -1.71      1.71 <
  -5   3  10        0.52       -1.34      1.58 <
  -4   3  10       28.19       29.99      2.92 o
  -3   3  10       36.54       37.30      2.90 o
  -2   3  10        0.15        1.95      1.29 <
  -1   3  10       79.77       85.14      3.89 o
   0   3  10       61.40       60.77      3.16 o
   1   3  10       28.67       28.38      3.86 o
   2   3  10        1.27        2.63      2.57 <
   3   3  10       49.69       50.37      5.11 o
   4   3  10        1.99        4.15      2.89 <
   5   3  10        3.32        3.79      2.15 <
   6   3  10        1.41        3.03      2.31 <
 -11   4  10        0.02        3.43      2.60 <
 -10   4  10        0.47       -2.00      2.00 <
  -9   4  10        0.07        0.86      1.93 <
  -8   4  10       14.69       16.41      3.27 o
  -7   4  10        0.12       -1.45      2.41 <
  -6   4  10        0.06       -2.00      2.00 <
  -5   4  10       13.87       10.62      3.03 o
  -4   4  10       31.99       33.10      5.41 o
  -3   4  10      331.87      307.17      9.58 o
  -2   4  10        1.27       -0.37      1.84 <
  -1   4  10      104.11       99.18     10.93 o
   0   4  10       35.38       29.13      4.66 o
   1   4  10        1.65        0.96      2.06 <
   2   4  10       21.58       16.38      3.33 o
   3   4  10       18.55       19.41      3.82 o
   4   4  10       19.50       25.46      2.92 o
   5   4  10        0.13       -1.88      1.88 <
 -11   5  10        0.06        0.02      2.37 <
 -10   5  10        0.40        0.87      2.74 <
  -9   5  10        0.23       -1.97      1.97 <
  -8   5  10        0.44       -1.79      1.79 <
  -7   5  10        0.01       -1.97      1.97 <
  -6   5  10        5.58        1.86      2.35 <
  -5   5  10        2.79        1.59      1.88 <
  -4   5  10       39.85       36.63      3.21 o
  -3   5  10       73.60       75.00      4.64 o
  -2   5  10       38.23       38.02      3.15 o
  -1   5  10        2.87        2.26      1.85 <
   0   5  10        2.13        5.98      1.97 o
   1   5  10        0.03       -0.90      2.19 <
   2   5  10        4.82        3.95      1.93 <
   3   5  10        3.81        5.52      3.30 <
   4   5  10        4.99        5.35      2.17 <
   5   5  10        0.02        0.89      2.20 <
 -10   6  10        0.06       -1.12      2.14 <
  -9   6  10        0.62       -1.21      1.77 <
  -8   6  10        1.48        2.45      2.30 <
  -7   6  10        3.23        3.25      2.68 <
  -6   6  10        3.31        2.50      2.48 <
  -5   6  10        4.25        2.12      1.91 <
  -4   6  10        2.48        0.76      1.85 <
  -3   6  10        9.82       10.52      2.31 o
  -2   6  10       44.41       44.07      4.31 o
  -1   6  10        0.48       -0.45      1.75 <
   0   6  10        8.54        7.24      2.11 o
   1   6  10       11.28        7.35      2.92 <
   2   6  10        0.31        1.22      1.80 <
   3   6  10        0.17        1.58      1.94 <
   4   6  10        6.21        6.86      2.40 <
 -10   7  10        0.06       -2.29      2.83 <
  -9   7  10        0.06       -1.94      2.27 <
  -8   7  10        2.72        1.86      1.97 <
  -7   7  10        0.29       -2.11      2.11 <
  -6   7  10        0.05        0.26      2.28 <
  -5   7  10        0.21       -1.75      1.75 <
  -4   7  10        1.91       -1.74      1.74 <
  -3   7  10       52.16       48.17      4.51 o
  -2   7  10       16.46        9.84      2.24 o
  -1   7  10       12.14       11.94      4.46 <
   0   7  10        0.57        0.35      2.49 <
   1   7  10        0.04       -2.26      2.26 <
   2   7  10        0.33       -1.10      2.37 <
   3   7  10        0.05        0.33      2.72 <
  -9   8  10        0.37       -1.48      3.27 <
  -8   8  10        0.27       -0.83      1.84 <
  -7   8  10        2.93        0.48      2.32 <
  -6   8  10        0.04       -1.71      2.19 <
  -5   8  10        1.49       -1.59      1.59 <
  -4   8  10        1.91       -1.37      3.89 <
  -3   8  10        0.51        3.19      1.95 <
  -2   8  10        0.98        0.92      1.85 <
  -1   8  10        8.52        7.66      2.17 o
   0   8  10        0.26        0.54      1.97 <
   1   8  10        7.82        7.50      2.92 <
   2   8  10        5.50        4.06      2.92 <
  -8   9  10        0.38        1.18      2.81 <
  -7   9  10        1.72        2.84      1.93 <
  -6   9  10        0.06       -0.44      2.13 <
  -5   9  10        0.33        1.98      1.95 <
  -4   9  10        0.63       -1.79      1.79 <
  -3   9  10        0.08       -1.71      1.72 <
  -2   9  10        8.62        8.34      3.96 <
  -1   9  10        0.50       -0.03      3.19 <
   0   9  10        0.00       -2.13      2.13 <
  -5  10  10        0.00        1.96      2.01 <
  -4  10  10        0.26       -2.12      2.12 <
  -3  10  10        0.21       -1.72      1.72 <
  -1 -11  11        1.45        1.63      1.56 <
   0 -11  11        0.04        1.55      1.49 <
   1 -11  11        1.01        1.10      1.55 <
   2 -11  11        0.75       -0.04      1.46 <
   3 -11  11        0.18        0.04      1.74 <
  -3 -10  11        0.25        0.70      1.67 <
  -2 -10  11        1.25        1.85      1.63 <
  -1 -10  11        0.15        1.16      1.48 <
   0 -10  11        0.11        1.18      1.56 <
   1 -10  11        0.01        0.35      1.61 <
   2 -10  11        0.42       -1.48      1.48 <
   3 -10  11       17.83       24.10      2.25 o
   4 -10  11        0.95       -0.42      1.74 <
   5 -10  11        0.46       -0.71      1.77 <
  -5  -9  11        2.28        2.33      1.96 <
  -4  -9  11        3.19        1.22      1.78 <
  -3  -9  11        0.40       -0.58      1.64 <
  -2  -9  11        2.08        2.63      1.69 <
  -1  -9  11        1.70        3.23      1.65 <
   0  -9  11        0.49        1.86      1.58 <
   1  -9  11        0.03        1.42      1.50 <
   2  -9  11        0.30        0.38      2.30 <
   3  -9  11        0.09        0.66      1.48 <
   4  -9  11        4.54        4.22      2.02 <
   5  -9  11        0.98        1.57      1.97 <
   6  -9  11        1.19        1.27      2.05 <
  -6  -8  11        0.04        1.20      2.00 <
  -5  -8  11        0.49        0.25      1.77 <
  -4  -8  11        1.43       -1.24      1.69 <
  -3  -8  11        7.49       10.91      2.15 o
  -2  -8  11        0.54        3.07      1.61 <
  -1  -8  11        4.41        4.21      1.77 <
   0  -8  11        0.85        1.76      1.56 <
   1  -8  11        1.34        1.63      1.58 <
   2  -8  11        4.53        3.22      1.84 <
   3  -8  11        3.14        3.46      1.61 <
   4  -8  11       25.89       26.70      2.95 o
   5  -8  11        2.38       -0.12      1.82 <
   6  -8  11        0.23        2.62      2.11 <
   7  -8  11       14.03       16.86      3.05 o
  -7  -7  11        5.78       10.22      2.68 o
  -6  -7  11        2.02        2.30      2.05 <
  -5  -7  11        4.94        6.54      2.19 <
  -4  -7  11       10.45        8.24      2.16 o
  -3  -7  11        9.28       12.01      2.18 o
  -2  -7  11        0.00       -1.22      1.51 <
  -1  -7  11        0.02       -1.38      1.38 <
   0  -7  11        3.74        3.17      1.68 <
   1  -7  11        0.28       -0.67      1.47 <
   2  -7  11        0.36        0.10      2.12 <
   3  -7  11        0.35       -1.77      1.77 <
   4  -7  11        5.02        4.96      3.13 <
   5  -7  11        9.52       11.46      2.53 o
   6  -7  11        6.74        7.26      2.44 <
   7  -7  11        2.89        4.86      2.48 <
  -8  -6  11        0.68       -0.56      2.30 <
  -7  -6  11        4.18        6.69      2.44 <
  -6  -6  11        3.83        0.48      3.41 <
  -5  -6  11        0.56        2.49      2.04 <
  -4  -6  11        0.04       -0.26      1.64 <
  -3  -6  11        4.13        3.96      1.83 <
  -2  -6  11        1.63        0.56      1.59 <
  -1  -6  11        1.70        1.38      1.64 <
   0  -6  11        1.11        2.03      1.63 <
   1  -6  11        0.83        1.31      1.60 <
   2  -6  11        1.44       -0.28      1.55 <
   3  -6  11        4.85        6.18      2.02 o
   4  -6  11        4.81        5.47      2.81 <
   5  -6  11       28.79       30.63      3.24 o
   6  -6  11        0.13        3.23      2.30 <
   7  -6  11        0.10        0.79      2.46 <
   8  -6  11       16.03       20.87      3.51 o
  -8  -5  11        0.05       -1.39      2.10 <
  -7  -5  11       13.37        9.73      2.48 o
  -6  -5  11        5.82        4.61      2.73 <
  -5  -5  11        0.48       -1.61      1.61 <
  -4  -5  11       13.60       10.79      2.31 o
  -3  -5  11      141.60      144.10      5.85 o
  -2  -5  11       45.43       38.45      3.07 o
  -1  -5  11        3.72        6.60      2.49 <
   0  -5  11        2.22        1.14      1.66 <
   1  -5  11        3.54        1.54      1.69 <
   2  -5  11        2.43        2.19      1.75 <
   3  -5  11        6.77        4.35      2.76 <
   4  -5  11        1.00       -0.77      1.81 <
   5  -5  11       11.19        7.78      2.99 <
   6  -5  11        1.80        1.31      2.81 <
   7  -5  11        0.31        0.75      2.23 <
   8  -5  11        7.06       10.52      5.66 <
  -9  -4  11        0.72        1.16      2.37 <
  -8  -4  11        2.52        1.05      2.50 <
  -7  -4  11        0.79        1.59      2.86 <
  -6  -4  11        0.04       -0.75      1.90 <
  -5  -4  11        1.45        0.69      1.76 <
  -4  -4  11        7.74        9.34      2.28 o
  -3  -4  11       29.87       31.76      3.59 o
  -2  -4  11        5.67        8.19      1.86 o
  -1  -4  11       24.65       19.71      2.66 o
   0  -4  11       13.96       14.24      2.50 o
   1  -4  11        5.71        1.62      1.37 <
   2  -4  11        3.23        4.23      1.55 <
   3  -4  11        4.88        3.70      1.88 <
   4  -4  11        6.12        6.44      2.22 <
   5  -4  11        7.67        7.69      2.44 o
   6  -4  11       21.31       24.59      3.32 o
   7  -4  11        8.06       10.29      2.93 o
   8  -4  11        0.12        2.39      2.53 <
  -9  -3  11        0.01        1.96      3.39 <
  -8  -3  11        0.46        0.75      2.09 <
  -7  -3  11        0.84        0.47      2.06 <
  -6  -3  11       14.62        9.48      2.40 o
  -5  -3  11       15.32       10.51      2.88 o
  -4  -3  11        0.91        0.68      1.64 <
  -3  -3  11       77.82       75.10      5.27 o
  -2  -3  11      214.44      222.61      9.38 o
  -1  -3  11      209.13      199.52      5.89 o
   0  -3  11        0.36       -0.13      1.32 <
   1  -3  11       24.01       24.97      2.19 o
   2  -3  11       27.09       15.47      1.94 o
   3  -3  11        0.07       -1.20      1.20 <
   4  -3  11        9.14        9.17      1.87 o
   5  -3  11        0.38       -0.60      1.95 <
   6  -3  11        1.30        2.43      2.23 <
   7  -3  11        0.31        1.95      2.39 <
   8  -3  11        0.59        5.04      4.28 <
 -10  -2  11        0.21       -0.91      2.36 <
  -9  -2  11        0.63       -0.27      2.24 <
  -8  -2  11        2.91        2.86      6.13 <
  -7  -2  11        0.73       -1.45      1.88 <
  -6  -2  11        1.27        0.77      1.56 <
  -5  -2  11       14.85       13.33      1.95 o
  -4  -2  11        8.06        6.25      1.70 o
  -3  -2  11        0.07        0.82      1.38 <
  -2  -2  11       60.59       58.32      3.08 o
  -1  -2  11       68.58       61.58      3.15 o
   0  -2  11        0.43        0.37      1.32 <
   1  -2  11        4.75        4.76      1.58 o
   2  -2  11        3.00        2.09      2.71 <
   3  -2  11       21.04       17.95      2.20 o
   4  -2  11        0.26        0.22      1.46 <
   5  -2  11        5.93        5.96      1.85 o
   6  -2  11        2.24        0.81      1.79 <
   7  -2  11        8.25       10.62      4.58 <
   8  -2  11       12.57       18.77      5.35 o
 -10  -1  11        2.54        6.22      2.83 <
  -9  -1  11        3.70        4.30      3.71 <
  -8  -1  11        9.19        4.04      2.01 <
  -7  -1  11        5.94        7.98      2.04 o
  -6  -1  11       11.92       12.09      2.25 o
  -5  -1  11       39.22       36.26      2.65 o
  -4  -1  11       49.80       40.86      2.72 o
  -3  -1  11      105.08      109.48      4.17 o
  -2  -1  11       19.90       23.14      2.20 o
  -1  -1  11       30.62       27.32      2.30 o
   0  -1  11      246.27      230.52      6.48 o
   1  -1  11       14.33       17.98      2.92 o
   2  -1  11        0.19        1.23      1.44 <
   3  -1  11        1.57        2.54      1.71 <
   4  -1  11        0.99       -0.69      1.45 <
   5  -1  11        2.47        3.21      1.81 <
   6  -1  11        0.18        3.22      2.35 <
   7  -1  11        0.04       -0.77      3.49 <
 -10   0  11        0.39       -1.80      3.31 <
  -9   0  11        1.40        0.23      2.35 <
  -8   0  11        3.79        3.61      1.63 <
  -7   0  11        4.53        5.65      1.91 <
  -6   0  11       66.08       65.09      4.28 o
  -5   0  11       24.72       26.45      2.40 o
  -4   0  11      186.83      175.93      5.55 o
  -3   0  11       48.16       52.57      2.99 o
  -2   0  11       21.75       29.41      2.81 o
  -1   0  11        2.64        3.97      1.48 <
   0   0  11        0.20        2.44      1.41 <
   1   0  11        1.78        3.79      2.19 <
   2   0  11       37.47       37.84      5.14 o
   3   0  11        5.66        3.42      1.65 <
   4   0  11        1.86       -1.03      3.13 <
   5   0  11       13.48        9.34      2.60 o
   6   0  11        1.87        3.42      3.31 <
   7   0  11        5.75       13.51      4.61 <
 -10   1  11        0.01       -1.32      3.16 <
  -9   1  11        0.43        1.90      1.86 <
  -8   1  11        3.22        3.32      1.84 <
  -7   1  11       54.28       48.03      3.21 o
  -6   1  11        6.17        5.64      1.86 o
  -5   1  11       10.30        9.50      1.87 o
  -4   1  11      150.30      149.83      5.05 o
  -3   1  11        4.26        1.00      1.46 <
  -2   1  11      154.80      161.87      5.22 o
  -1   1  11        5.31        5.72      1.60 o
   0   1  11       10.63       11.56      1.85 o
   1   1  11       20.88       17.58      2.21 o
   2   1  11       38.10       44.06      2.87 o
   3   1  11        0.54       -0.65      1.88 <
   4   1  11        1.86       -1.75      2.39 <
   5   1  11        0.22       -0.59      2.74 <
   6   1  11        1.58        2.70      3.25 <
   7   1  11        1.40       -2.85      3.25 <
 -10   2  11        0.09       -0.27      3.50 <
  -9   2  11        0.01       -0.23      3.17 <
  -8   2  11       13.20       10.92      3.60 o
  -7   2  11        5.66        3.45      3.39 <
  -6   2  11       29.36       26.77      3.05 o
  -5   2  11      101.56       98.60      5.86 o
  -4   2  11      102.20      102.21      4.15 o
  -3   2  11       91.28       81.49      3.70 o
  -2   2  11        6.86        5.99      1.84 o
  -1   2  11       24.25       22.99      2.20 o
   0   2  11        0.62       -1.64      1.64 <
   1   2  11        0.02       -1.44      2.16 <
   2   2  11        3.58        6.27      2.89 <
   3   2  11        0.16        0.31      2.41 <
   4   2  11        1.78        1.12      2.68 <
   5   2  11        0.01       -1.32      2.50 <
   6   2  11        0.23        1.78      3.22 <
 -10   3  11        0.05       -1.12      2.45 <
  -9   3  11        0.07       -1.64      2.04 <
  -8   3  11        3.67        2.00      3.03 <
  -7   3  11        3.42        7.79      3.14 <
  -6   3  11        7.76        8.11      3.31 <
  -5   3  11        8.02        6.21      2.90 <
  -4   3  11        0.05       -0.07      1.65 <
  -3   3  11       77.70       76.64      4.73 o
  -2   3  11        0.78        0.79      2.30 <
  -1   3  11        0.96       -0.35      2.22 <
   0   3  11        9.44        6.93      2.96 <
   1   3  11       23.30       14.76      3.44 o
   2   3  11        1.65       -0.88      2.48 <
   3   3  11        0.00        2.74      2.76 <
   4   3  11        0.26       -0.83      2.54 <
   5   3  11        0.59        3.10      2.25 <
   6   3  11        1.62        2.46      3.55 <
 -10   4  11        0.65       -2.15      2.15 <
  -9   4  11        2.23        3.47      2.42 <
  -8   4  11        0.81       -2.17      2.48 <
  -7   4  11       27.54       22.11      3.90 o
  -6   4  11        8.57        4.54      2.90 <
  -5   4  11       32.97       23.27      3.82 o
  -4   4  11        3.93        3.73      2.85 <
  -3   4  11       37.60       30.27      3.99 o
  -2   4  11        1.37        0.86      2.24 <
  -1   4  11        3.02       -0.35      2.43 <
   0   4  11        1.56       -0.94      2.22 <
   1   4  11        0.42       -0.77      2.50 <
   2   4  11        8.77        5.70      3.03 <
   3   4  11        0.27       -2.65      2.65 <
   4   4  11        2.05        1.17      1.95 <
   5   4  11        0.05       -2.57      2.57 <
 -10   5  11        1.00        0.39      2.62 <
  -9   5  11        0.08       -0.34      1.98 <
  -8   5  11        0.20        0.92      2.48 <
  -7   5  11        0.12       -2.35      2.35 <
  -6   5  11        1.13       -0.11      2.30 <
  -5   5  11        8.09       11.16      3.14 o
  -4   5  11       21.05       18.27      3.60 o
  -3   5  11        5.04        3.71      2.63 <
  -2   5  11       20.69       23.56      3.82 o
  -1   5  11        3.76        5.97      2.76 <
   0   5  11        4.11        1.73      2.54 <
   1   5  11       19.78       25.33      4.06 o
   2   5  11       13.04       14.55      4.51 o
   3   5  11        5.97        6.06      2.35 <
   4   5  11        0.04       -1.94      1.94 <
  -9   6  11        0.64        1.74      2.11 <
  -8   6  11        9.36       10.55      2.47 o
  -7   6  11        0.02        0.11      2.70 <
  -6   6  11       15.88       18.31      3.62 o
  -5   6  11        0.74        0.42      2.46 <
  -4   6  11       12.31        9.76      3.00 o
  -3   6  11        3.50        3.95      2.65 <
  -2   6  11        3.96        2.52      2.54 <
  -1   6  11        0.02        0.13      2.30 <
   0   6  11        4.84        3.29      2.68 <
   1   6  11        0.02       -2.04      2.32 <
   2   6  11        0.04        1.51      2.72 <
   3   6  11        1.39        4.76      3.25 <
  -9   7  11        0.70        2.01      2.26 <
  -8   7  11        0.86       -0.94      2.01 <
  -7   7  11        0.08       -0.22      2.48 <
  -6   7  11        0.15       -2.26      2.26 <
  -5   7  11        9.53        3.99      2.76 <
  -4   7  11        2.21        4.19      2.59 <
  -3   7  11       19.91       17.44      3.47 o
  -2   7  11        1.05        3.60      2.59 <
  -1   7  11        0.10       -1.64      2.24 <
   0   7  11        0.09        0.37      2.43 <
   1   7  11        2.22       -0.02      2.57 <
   2   7  11        1.97        4.96      2.92 <
  -8   8  11        0.04       -0.02      2.89 <
  -7   8  11        4.42        5.64      3.14 <
  -6   8  11        1.23        2.59      2.79 <
  -5   8  11        0.02        0.33      2.37 <
  -4   8  11        0.58       -2.26      2.26 <
  -3   8  11        6.51        9.30      3.05 o
  -2   8  11        1.96        5.77      2.65 <
  -1   8  11        3.74        3.77      2.68 <
   0   8  11        4.53        4.43      2.96 <
  -5   9  11        0.03       -1.97      2.48 <
  -4   9  11        3.14        0.77      2.54 <
  -3   9  11        3.93        6.69      2.76 <
  -2   9  11        0.05        2.43      2.61 <
  -2 -10  12        0.00        1.33      1.76 <
  -1 -10  12        0.44        1.89      1.79 <
   0 -10  12        1.48        1.80      1.81 <
   1 -10  12        4.84        6.90      2.02 o
   2 -10  12        0.34        1.08      1.74 <
   3 -10  12        3.59        2.47      2.37 <
  -4  -9  12        5.94        5.72      3.16 <
  -3  -9  12        0.05        1.05      2.70 <
  -2  -9  12        0.81        1.89      1.75 <
  -1  -9  12        0.01       -0.78      2.11 <
   0  -9  12        1.36       -0.33      2.29 <
   1  -9  12        0.68       -0.08      1.69 <
   2  -9  12        4.43        1.08      1.84 <
   3  -9  12        1.05        2.65      1.91 <
   4  -9  12        7.32        8.82      2.45 o
   5  -9  12        1.19        5.99      3.42 <
  -5  -8  12        3.04        5.38      2.23 <
  -4  -8  12        3.38        2.73      2.42 <
  -3  -8  12        2.16        2.30      1.89 <
  -2  -8  12        0.30        0.63      1.66 <
  -1  -8  12        1.37        0.96      1.72 <
   0  -8  12        0.96        0.43      1.74 <
   1  -8  12        0.01        1.06      3.48 <
   2  -8  12       13.20       14.03      2.51 o
   3  -8  12        0.00        0.90      1.98 <
   4  -8  12        4.70        7.14      2.31 o
   5  -8  12       19.63       25.73      3.23 o
   6  -8  12        5.27        6.14      3.57 <
  -6  -7  12        0.79       -2.02      2.02 <
  -5  -7  12       17.89       18.35      3.84 o
  -4  -7  12        0.00        2.08      1.95 <
  -3  -7  12        5.64        8.13      2.26 o
  -2  -7  12        6.16        5.63      2.00 <
  -1  -7  12        2.22        4.00      3.41 <
   0  -7  12        3.67        3.67      1.90 <
   1  -7  12        8.08       16.01      3.83 o
   2  -7  12        3.26        2.79      3.45 <
   3  -7  12        1.99       -1.97      1.97 <
   4  -7  12        1.14        0.32      1.97 <
   5  -7  12        0.14        2.05      2.19 <
   6  -7  12        0.15        2.96      2.35 <
  -7  -6  12        0.81        2.68      2.39 <
  -6  -6  12        0.34        0.44      2.31 <
  -5  -6  12        1.88        2.74      2.00 <
  -4  -6  12        4.29        0.66      1.93 <
  -3  -6  12        1.11        1.11      1.84 <
  -2  -6  12        5.57        4.07      2.27 <
  -1  -6  12        2.88        4.17      1.91 <
   0  -6  12        2.08        1.91      1.70 <
   1  -6  12        2.30        0.29      1.96 <
   2  -6  12       14.29       18.31      2.61 o
   3  -6  12        4.21        2.14      2.06 <
   4  -6  12        0.00       -1.75      1.80 <
   5  -6  12        0.03       -2.00      2.00 <
   6  -6  12        8.50        9.99      4.72 <
   7  -6  12        1.36        2.79      2.59 <
  -8  -5  12        6.50        7.93      2.75 <
  -7  -5  12        0.89        2.28      2.22 <
  -6  -5  12        0.81        0.27      2.19 <
  -5  -5  12       21.89       22.97      2.99 o
  -4  -5  12       28.76       31.68      5.20 o
  -3  -5  12        2.99        1.81      1.91 <
  -2  -5  12        0.34        0.31      1.76 <
  -1  -5  12       24.96       28.07      2.90 o
   0  -5  12        3.01        4.24      1.88 <
   1  -5  12        0.05        1.09      2.68 <
   2  -5  12        3.80        2.90      1.89 <
   3  -5  12        0.00       -1.14      1.88 <
   4  -5  12        0.09        1.44      2.27 <
   5  -5  12        0.53       -1.95      1.95 <
   6  -5  12        5.50        8.67      2.78 o
   7  -5  12        0.00       -0.34      2.39 <
  -8  -4  12        4.02        4.08      6.15 <
  -7  -4  12        0.35       -0.54      2.00 <
  -6  -4  12        0.12        3.61      2.21 <
  -5  -4  12        1.83        0.74      2.49 <
  -4  -4  12        1.11        0.80      1.90 <
  -3  -4  12        1.13        1.61      1.89 <
  -2  -4  12       24.01       23.21      2.82 o
  -1  -4  12       14.70       10.44      2.25 o
   0  -4  12        5.82        5.01      2.08 <
   1  -4  12        7.62        2.31      2.92 <
   2  -4  12        1.70        3.22      2.89 <
   3  -4  12        8.09        9.49      2.36 o
   4  -4  12        5.52        5.42      2.22 <
   5  -4  12        4.29        6.16      2.44 <
   6  -4  12        0.21       -1.21      2.34 <
   7  -4  12        6.07       10.64      3.08 o
  -9  -3  12        2.11        6.67      2.85 <
  -8  -3  12        2.75        6.09      2.57 <
  -7  -3  12        6.05        8.17      2.54 o
  -6  -3  12       11.52       17.72      3.18 o
  -5  -3  12        0.00       -1.34      1.83 <
  -4  -3  12       35.81       37.48      3.39 o
  -3  -3  12       11.23       11.68      1.95 o
  -2  -3  12       13.40       11.22      1.88 o
  -1  -3  12       19.40       18.74      2.09 o
   0  -3  12        1.96        3.94      2.39 <
   1  -3  12        8.35        9.34      1.82 o
   2  -3  12        5.72        3.85      1.60 <
   3  -3  12        6.49        6.51      2.68 <
   4  -3  12        4.61        5.47      2.21 <
   5  -3  12        1.31        1.00      3.95 <
   6  -3  12        1.66        0.39      2.19 <
   7  -3  12        2.16        2.43      3.84 <
  -9  -2  12        6.96        6.52      2.80 <
  -8  -2  12        0.41        2.45      2.35 <
  -7  -2  12        3.06        8.47      2.56 o
  -6  -2  12       16.29       16.20      2.87 o
  -5  -2  12        0.21        3.40      1.66 <
  -4  -2  12        4.74        4.87      1.70 <
  -3  -2  12        6.46        3.97      1.61 <
  -2  -2  12        0.84       -0.65      1.30 <
  -1  -2  12       10.23        9.34      1.85 o
   0  -2  12        5.19        2.94      2.16 <
   1  -2  12        0.00        2.54      1.54 <
   2  -2  12        9.14       10.18      1.95 o
   3  -2  12        0.35       -0.72      1.85 <
   4  -2  12        0.17       -0.76      1.54 <
   5  -2  12        3.99        5.71      2.04 <
   6  -2  12       29.89       53.43      6.78 o
   7  -2  12        0.67        2.65      3.77 <
  -9  -1  12        2.18        1.54      2.45 <
  -8  -1  12        0.05       -0.09      2.35 <
  -7  -1  12        4.52        2.68      1.83 <
  -6  -1  12        0.47       -1.58      1.58 <
  -5  -1  12        5.43        1.32      1.60 <
  -4  -1  12       10.26       10.33      2.05 o
  -3  -1  12        0.14       -0.56      2.50 <
  -2  -1  12        9.92       14.79      2.00 o
  -1  -1  12       23.97       21.37      2.19 o
   0  -1  12       32.34       32.13      2.54 o
   1  -1  12        4.84        5.54      1.67 o
   2  -1  12        6.41        7.94      1.85 o
   3  -1  12       11.09       12.78      2.09 o
   4  -1  12        3.44        6.08      1.90 o
   5  -1  12        6.08        7.75      2.74 <
   6  -1  12        6.18       11.58      4.32 <
 -10   0  12        1.79       -3.40      3.40 <
  -9   0  12        1.49        2.57      3.66 <
  -8   0  12       15.01       17.36      3.15 o
  -7   0  12        0.42        1.37      1.67 <
  -6   0  12       19.38       23.34      2.49 o
  -5   0  12        8.73       10.24      2.01 o
  -4   0  12        1.60        2.57      1.66 <
  -3   0  12        0.26       -0.21      1.38 <
  -2   0  12        0.24        0.49      1.47 <
  -1   0  12        1.38        2.23      1.42 <
   0   0  12        1.57       -0.15      1.84 <
   1   0  12        0.24        0.76      1.53 <
   2   0  12        2.72        1.74      1.59 <
   3   0  12        0.02        1.31      2.00 <
   4   0  12        0.04       -0.38      2.75 <
   5   0  12       10.80        5.26      3.86 <
   6   0  12        4.79        5.11      3.84 <
 -10   1  12        0.83       -1.56      3.55 <
  -9   1  12        1.63       -0.20      3.22 <
  -8   1  12        0.82        3.69      2.51 <
  -7   1  12       11.96       10.25      3.66 <
  -6   1  12        0.65        3.11      2.16 <
  -5   1  12       10.31       14.57      2.15 o
  -4   1  12        0.04        0.79      1.57 <
  -3   1  12       52.73       47.58      2.98 o
  -2   1  12       29.47       25.55      2.36 o
  -1   1  12        2.41        1.36      1.47 <
   0   1  12       19.23       17.14      2.18 o
   1   1  12        4.43        2.12      2.07 <
   2   1  12        0.01       -1.69      1.69 <
   3   1  12        5.21        1.07      2.65 <
   4   1  12        4.33        3.95      3.31 <
   5   1  12        0.01       -2.98      2.98 <
   6   1  12        6.87       10.29      4.04 <
 -10   2  12        0.25        0.44      3.57 <
  -9   2  12        0.41        4.50      2.62 <
  -8   2  12        1.51       -0.53      3.20 <
  -7   2  12       12.25       11.01      3.75 <
  -6   2  12        0.08       -0.48      2.68 <
  -5   2  12       14.85        7.13      2.39 <
  -4   2  12        0.06        0.97      1.96 <
  -3   2  12        3.40        4.84      3.66 <
  -2   2  12       23.19       21.05      2.77 o
  -1   2  12        0.52        3.08      2.25 <
   0   2  12        0.01        0.81      2.57 <
   1   2  12        0.00        0.50      2.41 <
   2   2  12        0.15        3.86      3.09 <
   3   2  12        0.12        3.05      3.16 <
   4   2  12        2.38        0.26      3.03 <
   5   2  12        5.31        8.31      3.71 <
 -10   3  12        0.45        1.53      3.44 <
  -9   3  12        0.43        1.40      2.49 <
  -8   3  12        2.25       -0.59      2.76 <
  -7   3  12        1.24        6.60      3.27 <
  -6   3  12        8.51       11.93      3.68 o
  -5   3  12        0.36       -1.16      2.39 <
  -4   3  12        0.36        2.06      2.65 <
  -3   3  12        0.11        6.34      2.92 <
  -2   3  12        7.01        6.82      2.94 <
  -1   3  12        1.31        2.72      2.87 <
   0   3  12        9.79        6.62      3.05 <
   1   3  12        0.77        0.50      2.61 <
   2   3  12       15.45       12.68      3.75 o
   3   3  12        0.33        0.79      2.87 <
   4   3  12        3.19        3.05      3.33 <
   5   3  12        0.02       -2.89      2.89 <
  -9   4  12        0.66        0.64      2.26 <
  -8   4  12        0.02        3.49      3.36 <
  -7   4  12        4.71        6.18      3.16 <
  -6   4  12        0.19       -1.18      2.48 <
  -5   4  12        0.06       -0.31      2.35 <
  -4   4  12        4.77       10.31      3.31 o
  -3   4  12        2.23        1.95      2.83 <
  -2   4  12       43.64       43.96      5.13 o
  -1   4  12        2.41       -2.35      2.35 <
   0   4  12        1.33        2.57      2.94 <
   1   4  12        0.00        0.75      2.52 <
   2   4  12        2.18        4.63      2.98 <
   3   4  12        0.86       -1.64      2.81 <
   4   4  12        4.07        5.23      2.95 <
  -9   5  12        0.29        1.93      2.31 <
  -8   5  12        0.00        1.29      2.98 <
  -7   5  12        0.00       -0.46      2.81 <
  -6   5  12        0.00       -0.57      2.72 <
  -5   5  12        0.10       -0.13      2.63 <
  -4   5  12        2.70        1.36      2.61 <
  -3   5  12        0.08       -0.92      2.48 <
  -2   5  12        1.02       -0.09      2.57 <
  -1   5  12        2.94        1.69      2.72 <
   0   5  12        3.78        4.91      3.07 <
   1   5  12       22.24       30.90      4.58 o
   2   5  12        0.43       -1.82      2.63 <
   3   5  12        4.40        5.13      3.51 <
  -8   6  12        3.41        4.43      3.31 <
  -7   6  12        0.90        1.38      2.87 <
  -6   6  12        5.38        9.17      3.51 <
  -5   6  12        6.81        6.45      3.31 <
  -4   6  12        0.00        3.27      2.72 <
  -3   6  12       12.10       14.61      3.64 o
  -2   6  12        6.60        8.16      3.16 <
  -1   6  12        2.63        5.33      3.09 <
   0   6  12        2.81       -2.00      2.68 <
   1   6  12        0.23       -2.63      2.63 <
   2   6  12        0.57       -0.53      2.87 <
  -7   7  12        0.04        1.29      3.14 <
  -6   7  12        0.70        2.11      2.92 <
  -5   7  12        3.90       -0.04      2.57 <
  -4   7  12       10.05       12.17      3.40 o
  -3   7  12        0.02        2.19      2.72 <
  -2   7  12        6.62        3.38      2.74 <
  -1   7  12        3.68        7.90      3.11 <
   0   7  12        0.19        0.33      2.79 <
  -4   8  12       10.54       12.57      3.53 o
  -3   8  12        1.96        1.82      2.89 <
  -2  -9  13        0.53        0.13      2.85 <
  -1  -9  13        0.99       -0.74      1.83 <
   0  -9  13        2.54        2.44      1.96 <
   1  -9  13        0.09        0.25      1.98 <
   2  -9  13        2.07        0.95      2.32 <
   3  -9  13        1.33       -0.81      2.96 <
  -4  -8  13        0.30       -2.65      2.79 <
  -3  -8  13        0.15       -0.04      2.31 <
  -2  -8  13        1.18        0.24      1.87 <
  -1  -8  13        0.27        4.53      2.01 <
   0  -8  13        0.43       -1.65      1.78 <
   1  -8  13       16.13       22.54      2.92 o
   2  -8  13        3.65        7.38      2.32 o
   3  -8  13        8.36       12.78      2.73 o
   4  -8  13        0.08        0.00      2.05 <
  -5  -7  13        0.78       -0.03      2.15 <
  -4  -7  13        1.45       -0.06      2.09 <
  -3  -7  13        1.12        2.43      2.09 <
  -2  -7  13        0.15        2.47      1.92 <
  -1  -7  13        0.18        0.69      1.91 <
   0  -7  13        7.99        8.13      2.38 o
   1  -7  13        0.15        1.96      2.04 <
   2  -7  13        0.67        0.60      2.04 <
   3  -7  13        0.18        2.97      2.22 <
   4  -7  13        0.62        1.53      2.19 <
   5  -7  13        0.55        6.08      2.67 <
  -6  -6  13        1.17        2.27      2.38 <
  -5  -6  13        0.00        1.50      2.24 <
  -4  -6  13        0.07       -1.00      1.96 <
  -3  -6  13        1.26        1.70      2.11 <
  -2  -6  13        1.22        2.39      2.04 <
  -1  -6  13        9.63       10.37      2.43 o
   0  -6  13        1.34       -0.51      1.77 <
   1  -6  13        4.76        4.79      2.20 <
   2  -6  13       46.57       58.85      4.31 o
   3  -6  13        1.25        1.04      3.17 <
   4  -6  13        0.22        0.83      2.12 <
   5  -6  13        0.44        0.88      2.41 <
  -7  -5  13        1.23        3.19      2.47 <
  -6  -5  13        5.71        7.74      2.70 <
  -5  -5  13        5.86        4.95      2.39 <
  -4  -5  13        0.13        1.59      1.96 <
  -3  -5  13        2.03        0.64      1.85 <
  -2  -5  13        0.06        0.15      1.95 <
  -1  -5  13        1.89       -1.71      1.71 <
   0  -5  13        0.01       -1.69      1.69 <
   1  -5  13        0.83       -0.80      1.94 <
   2  -5  13        4.81        7.46      2.71 <
   3  -5  13        0.26       -0.93      3.29 <
   4  -5  13        0.00        1.52      2.30 <
   5  -5  13        0.07       -1.15      2.09 <
   6  -5  13        9.59       11.19      3.09 o
  -8  -4  13        0.06       -3.22      3.22 <
  -7  -4  13        0.00       -0.07      2.40 <
  -6  -4  13        0.11       -0.84      2.07 <
  -5  -4  13        1.00       -1.89      1.89 <
  -4  -4  13        0.04        1.24      2.06 <
  -3  -4  13        2.30       -1.30      2.65 <
  -2  -4  13        0.13       -1.21      1.77 <
  -1  -4  13        1.97        5.53      2.16 <
   0  -4  13        8.90       13.67      2.60 o
   1  -4  13        5.24        3.91      2.14 <
   2  -4  13       32.75       29.08      3.30 o
   3  -4  13       45.86       52.48      5.60 o
   4  -4  13        5.99        8.00      2.56 o
   5  -4  13        0.01        0.86      2.26 <
   6  -4  13        1.16        4.84      2.83 <
  -8  -3  13        0.02        2.41      2.54 <
  -7  -3  13        0.84        1.72      2.43 <
  -6  -3  13        5.41        3.11      2.41 <
  -5  -3  13        0.00        2.69      2.25 <
  -4  -3  13        8.47        6.78      2.37 <
  -3  -3  13        7.59        9.08      2.45 o
  -2  -3  13        0.01       -1.70      1.70 <
  -1  -3  13        0.84       -0.19      3.52 <
   0  -3  13        1.84        0.10      1.96 <
   1  -3  13        2.99        1.47      2.01 <
   2  -3  13        0.62        0.91      1.91 <
   3  -3  13        9.06        1.48      2.62 <
   4  -3  13        7.45       10.56      2.88 o
   5  -3  13        0.68        3.72      2.62 <
   6  -3  13        0.12        1.91      4.06 <
  -8  -2  13        0.12        1.28      2.42 <
  -7  -2  13        0.00       -1.66      2.33 <
  -6  -2  13       17.22       17.04      3.02 o
  -5  -2  13        1.25        2.66      2.43 <
  -4  -2  13        1.05        1.22      1.60 <
  -3  -2  13        0.01       -0.26      1.52 <
  -2  -2  13        1.16        1.95      1.59 <
  -1  -2  13        2.90       -1.37      1.37 <
   0  -2  13        1.48        1.17      1.58 <
   1  -2  13        0.16       -0.51      1.54 <
   2  -2  13        0.05        1.78      1.72 <
   3  -2  13       29.74       33.91      3.01 o
   4  -2  13       60.02       72.27      5.12 o
   5  -2  13        1.65        4.63      4.12 <
   6  -2  13        3.28        4.98      4.39 <
  -9  -1  13       10.55       18.38      5.11 o
  -8  -1  13        0.04       -0.66      3.22 <
  -7  -1  13        0.62       -2.76      2.76 <
  -6  -1  13        7.77       12.06      2.37 o
  -5  -1  13        1.10        1.36      1.71 <
  -4  -1  13       15.18       11.92      2.18 o
  -3  -1  13        1.29        1.16      1.60 <
  -2  -1  13        5.48        7.74      1.94 o
  -1  -1  13        1.57        1.19      1.56 <
   0  -1  13        0.62        0.88      1.56 <
   1  -1  13        8.52       13.31      2.15 o
   2  -1  13        0.91        0.14      1.70 <
   3  -1  13        3.57        4.39      2.48 <
   4  -1  13        6.62        8.45      2.84 <
   5  -1  13        9.20       16.49      4.96 o
  -8   0  13        0.40        3.22      3.62 <
  -7   0  13        1.98        0.08      2.96 <
  -6   0  13        5.89        3.68      1.90 <
  -5   0  13        7.99        7.06      1.98 o
  -4   0  13        6.58        8.04      1.97 o
  -3   0  13        0.59       -0.36      2.39 <
  -2   0  13        0.93       -0.23      1.49 <
  -1   0  13        0.34       -0.77      1.48 <
   0   0  13        1.06        0.98      1.62 <
   1   0  13        8.47        5.65      2.42 <
   2   0  13        0.16       -0.92      2.13 <
   3   0  13       15.88       14.50      4.30 o
   4   0  13       17.24       20.13      4.67 o
   5   0  13       26.12       33.05      5.86 o
  -9   1  13        0.53        4.23      3.79 <
  -8   1  13        2.29       -0.46      3.29 <
  -7   1  13        8.14        6.95      3.73 <
  -6   1  13       15.97       12.53      2.88 o
  -5   1  13       19.20       20.87      3.14 o
  -4   1  13        3.91        0.16      3.67 <
  -3   1  13        1.16        3.84      2.11 <
  -2   1  13        6.57        3.19      2.20 <
  -1   1  13        1.90        1.05      1.94 <
   0   1  13        2.44        0.75      2.12 <
   1   1  13        4.44        3.57      2.98 <
   2   1  13        1.65        1.51      3.03 <
   3   1  13        0.20        3.25      3.11 <
   4   1  13        5.06        8.86      4.15 <
   5   1  13        2.00        2.52      3.60 <
  -9   2  13        0.97        3.82      3.62 <
  -8   2  13        7.39       11.91      4.08 <
  -7   2  13        0.60       -2.46      3.00 <
  -6   2  13        0.54       -2.08      2.92 <
  -5   2  13        0.11       -2.65      2.65 <
  -4   2  13        4.67        7.08      3.20 <
  -3   2  13        1.05       -0.42      2.79 <
  -2   2  13        2.25        1.71      2.83 <
  -1   2  13        0.75       -1.25      2.83 <
   0   2  13        0.10       -2.35      2.35 <
   1   2  13        2.54        3.20      3.03 <
   2   2  13       14.41       16.49      4.28 o
   3   2  13        1.22        1.64      3.16 <
   4   2  13        5.45        7.46      3.99 <
  -9   3  13        0.00        0.86      2.53 <
  -8   3  13        2.60        3.00      3.40 <
  -7   3  13        2.49        3.20      3.22 <
  -6   3  13        1.42       -0.61      2.70 <
  -5   3  13        6.75        1.86      2.92 <
  -4   3  13       15.61       10.37      3.49 <
  -3   3  13        3.92        7.08      3.07 <
  -2   3  13        0.18        0.55      2.74 <
  -1   3  13       11.49        8.33      3.60 <
   0   3  13        3.27        3.38      3.22 <
   1   3  13        0.14        0.77      2.76 <
   2   3  13        2.52        5.50      3.53 <
   3   3  13        0.35        2.94      3.38 <
  -8   4  13        2.34        2.68      3.51 <
  -7   4  13        3.30        4.10      3.31 <
  -6   4  13        0.03        5.59      3.29 <
  -5   4  13        0.31        2.26      2.92 <
  -4   4  13       14.22       20.95      4.10 o
  -3   4  13        0.07        2.30      2.89 <
  -2   4  13        2.42        1.62      2.74 <
  -1   4  13        6.82        6.95      3.29 <
   0   4  13        3.22        1.10      2.94 <
   1   4  13        0.00       -0.35      2.70 <
   2   4  13        0.65       -2.04      2.83 <
  -8   5  13        0.11        0.20      3.00 <
  -7   5  13        0.33       -1.05      3.00 <
  -6   5  13        0.00       -2.63      2.63 <
  -5   5  13        0.21        1.82      2.92 <
  -4   5  13        0.26       -1.93      2.70 <
  -3   5  13        3.11        0.42      2.87 <
  -2   5  13        3.41        4.47      3.20 <
  -1   5  13        3.91        3.18      3.20 <
   0   5  13        0.89        1.43      2.98 <
   1   5  13        2.94        3.38      3.20 <
  -7   6  13        0.41        1.95      3.31 <
  -6   6  13        1.96        0.81      3.14 <
  -5   6  13        0.02       -0.79      2.76 <
  -4   6  13        0.51        4.15      2.98 <
  -3   6  13        3.48        2.15      3.09 <
  -2   6  13        0.00        0.29      2.87 <
  -1   6  13        0.10        0.99      2.94 <
   0   6  13        0.71        2.26      3.07 <
  -2  -8  14        0.02        2.22      3.27 <
  -1  -8  14       14.18       19.52      4.41 o
   0  -8  14       12.20       13.65      2.81 o
   1  -8  14        1.46        0.77      2.96 <
   2  -8  14        0.07        1.40      2.96 <
  -4  -7  14        2.07       -0.20      3.14 <
  -3  -7  14        1.27        2.69      2.32 <
  -2  -7  14        8.80        6.69      2.46 <
  -1  -7  14        0.02        0.11      2.04 <
   0  -7  14        1.57       -0.09      3.50 <
   1  -7  14        7.77       10.39      2.94 o
   2  -7  14        0.00        0.78      2.29 <
   3  -7  14        1.53        4.43      2.63 <
  -5  -6  14        0.98        4.20      2.54 <
  -4  -6  14        0.05       -0.47      2.63 <
  -3  -6  14        2.85        0.47      4.64 <
  -2  -6  14        1.18        0.08      2.14 <
  -1  -6  14        1.85        1.14      2.20 <
   0  -6  14       67.70       87.92      6.42 o
   1  -6  14       14.10       14.82      2.82 o
   2  -6  14        3.04        4.79      2.45 <
   3  -6  14        0.02       -2.04      2.04 <
   4  -6  14       54.98       83.46      7.75 o
  -6  -5  14        0.07       -0.08      2.46 <
  -5  -5  14        7.27        4.61      4.91 <
  -4  -5  14        1.91        3.42      2.39 <
  -3  -5  14        8.97        4.70      2.39 <
  -2  -5  14        1.00        0.34      2.22 <
  -1  -5  14        7.11       11.60      2.84 o
   0  -5  14        1.62        2.94      2.35 <
   1  -5  14        3.12        4.60      2.37 <
   2  -5  14        2.27        3.53      2.36 <
   3  -5  14        0.30        1.76      2.44 <
   4  -5  14        3.69        7.40      2.82 <
  -6  -4  14        0.08       -1.55      2.33 <
  -5  -4  14        0.56        0.02      3.64 <
  -4  -4  14        1.87        4.38      2.35 <
  -3  -4  14        1.74       -0.47      2.20 <
  -2  -4  14        5.77        6.26      2.48 <
  -1  -4  14        3.23        1.17      2.23 <
   0  -4  14        2.33        0.53      5.44 <
   1  -4  14       92.58      110.99      6.12 o
   2  -4  14       41.69       46.41      6.89 o
   3  -4  14       10.70       15.28      3.09 o
   4  -4  14        4.73       14.76      3.24 o
  -7  -3  14        0.11        0.61      2.43 <
  -6  -3  14        4.24        5.66      2.71 <
  -5  -3  14        1.49        5.35      2.45 <
  -4  -3  14        3.44        2.75      2.36 <
  -3  -3  14        0.01       -0.21      2.24 <
  -2  -3  14        5.73        5.51      2.44 <
  -1  -3  14        0.59        2.28      2.16 <
   0  -3  14        2.58       -0.09      3.30 <
   1  -3  14        6.75        9.89      2.93 o
   2  -3  14        0.44        3.61      2.44 <
   3  -3  14        0.24        2.04      2.44 <
   4  -3  14        2.62        0.91      2.59 <
  -7  -2  14        0.16        0.45      2.43 <
  -6  -2  14        1.78        5.20      2.61 <
  -5  -2  14        7.21        7.33      3.89 <
  -4  -2  14        0.29       -0.80      2.12 <
  -3  -2  14        0.00       -1.81      1.81 <
  -2  -2  14        0.69       -0.69      2.10 <
  -1  -2  14        7.26        7.53      3.76 <
   0  -2  14        2.77        3.55      4.21 <
   1  -2  14        2.44        3.73      2.40 <
   2  -2  14       48.60       64.08      4.91 o
   3  -2  14       26.78       30.01      5.81 o
   4  -2  14        5.21        1.05      3.77 <
  -8  -1  14        1.68        3.25      4.12 <
  -7  -1  14        1.94        3.95      3.90 <
  -6  -1  14        7.94        9.90      3.00 o
  -5  -1  14        0.00       -1.97      1.97 <
  -4  -1  14        0.02       -0.35      1.68 <
  -3  -1  14        3.62        1.36      2.44 <
  -2  -1  14        0.84        2.20      2.65 <
  -1  -1  14        1.32       -1.00      1.55 <
   0  -1  14        0.30        1.45      2.10 <
   1  -1  14        0.02       -1.99      1.99 <
   2  -1  14        4.32        1.80      2.66 <
   3  -1  14       17.82       25.94      3.85 o
  -7   0  14        0.28        3.55      4.10 <
  -6   0  14        8.99       10.76      2.93 o
  -5   0  14        6.00        6.85      3.49 <
  -4   0  14        3.67        5.58      2.56 <
  -3   0  14        2.24       -0.83      2.10 <
  -2   0  14        0.00       -0.07      2.11 <
  -1   0  14        0.00       -1.78      2.10 <
   0   0  14        0.03       -0.08      2.23 <
   1   0  14        3.42        4.10      3.62 <
   2   0  14        9.91       20.66      4.76 o
   3   0  14        2.85        2.37      3.77 <
   4   0  14        9.55       16.71      4.87 o
  -8   1  14        0.26       -0.46      3.90 <
  -7   1  14        0.23        0.92      3.36 <
  -6   1  14        2.83        6.18      3.68 <
  -5   1  14       13.05       15.05      4.28 o
  -4   1  14        0.01       -0.24      3.11 <
  -3   1  14        1.01       -2.57      2.57 <
  -2   1  14        2.15        2.04      3.33 <
  -1   1  14        2.47        4.17      3.14 <
   0   1  14        0.48       -0.22      2.83 <
   1   1  14        0.01       -2.46      2.81 <
   2   1  14        1.04        3.11      3.40 <
   3   1  14        2.12        0.02      3.27 <
  -8   2  14        2.12        5.75      4.19 <
  -7   2  14        2.24        0.07      3.16 <
  -6   2  14        3.46        2.13      3.31 <
  -5   2  14        1.46        2.19      3.16 <
  -4   2  14        0.49        1.84      3.20 <
  -3   2  14        0.87        1.62      3.14 <
  -2   2  14        0.03       -2.32      2.70 <
  -1   2  14        2.55       -1.49      2.96 <
   0   2  14        3.71        4.36      3.51 <
   1   2  14        4.22        1.82      3.38 <
   2   2  14        0.01       -1.01      3.36 <
  -7   3  14        1.11        0.99      3.55 <
  -6   3  14        3.59        0.39      3.25 <
  -5   3  14        1.33        1.01      3.11 <
  -4   3  14       11.68       16.69      3.97 o
  -3   3  14        0.48       -0.83      2.65 <
  -2   3  14        3.21        1.27      2.87 <
  -1   3  14        0.77        0.90      3.05 <
   0   3  14        2.02        6.12      3.64 <
   1   3  14        0.11       -1.47      2.98 <
   2   3  14        0.00        0.37      3.47 <
  -7   4  14        0.29       -0.72      3.25 <
  -6   4  14        0.09        1.25      3.20 <
  -5   4  14        0.13        1.32      3.18 <
  -4   4  14        0.97        3.90      3.33 <
  -3   4  14        1.65        0.70      3.03 <
  -2   4  14        5.78        2.61      3.47 <
  -1   4  14        0.07        0.83      3.16 <
   0   4  14        3.05       -3.11      3.11 <
   1   4  14        0.79        0.99      3.27 <
  -6   5  14        0.01        0.13      3.09 <
  -5   5  14        2.75        6.05      3.60 <
  -4   5  14        4.26        5.04      3.40 <
  -3   5  14        2.57        0.37      3.25 <
  -2   5  14        1.38        0.81      3.00 <
  -1   5  14        3.38        2.11      3.07 <
  -3  -6  15        0.00       -1.10      3.11 <
  -2  -6  15        4.99        4.09      2.61 <
  -1  -6  15        6.07        7.14      2.74 <
   0  -6  15       10.32       10.09      2.89 o
   1  -6  15        0.07        3.18      2.74 <
  -4  -5  15        0.08       -1.03      2.23 <
  -3  -5  15        0.01        0.00      2.39 <
  -2  -5  15        0.02       -0.96      2.26 <
  -1  -5  15        6.13        4.01      2.68 <
   0  -5  15       10.15       13.60      3.09 o
   1  -5  15        0.02       -0.80      2.31 <
   2  -5  15        7.03       11.92      4.18 <
  -5  -4  15        1.85       -0.67      3.51 <
  -4  -4  15        0.01        0.69      2.43 <
  -3  -4  15        2.85       -0.79      2.34 <
  -2  -4  15        0.66        1.33      2.42 <
  -1  -4  15       18.90       24.62      3.56 o
   0  -4  15        1.11       -1.64      2.41 <
   1  -4  15       17.23       18.94      8.51 <
   2  -4  15        0.10        0.65      2.67 <
  -5  -3  15        3.27        5.53      2.91 <
  -4  -3  15        1.20       -0.06      2.52 <
  -3  -3  15        0.86       -0.84      2.34 <
  -2  -3  15        0.00        1.82      2.39 <
  -1  -3  15        1.74        0.51      2.46 <
   0  -3  15        3.24        3.31      2.51 <
   1  -3  15        0.00       -2.35      2.35 <
   2  -3  15        6.52        7.33      3.00 <
  -6  -2  15        1.03        1.43      3.90 <
  -5  -2  15        0.01       -0.58      2.40 <
  -4  -2  15        2.90        2.71      2.71 <
  -3  -2  15        0.48       -1.26      3.89 <
  -2  -2  15       16.66       16.99      3.19 o
  -1  -2  15        3.34       10.56      3.09 o
   0  -2  15       17.35       26.26      3.76 o
   1  -2  15        0.52       -1.86      3.73 <
   2  -2  15        8.26       12.61      4.69 <
  -6  -1  15        3.93        7.22      4.56 <
  -5  -1  15        0.00        0.29      3.60 <
  -4  -1  15        3.27        1.36      3.55 <
  -3  -1  15        0.75        0.57      3.51 <
  -2  -1  15        2.34        1.56      3.44 <
  -1  -1  15        0.64       -2.13      3.40 <
   0  -1  15        0.01        0.55      3.62 <
   1  -1  15        2.71        1.60      4.12 <
  -5   0  15        2.00        4.30      3.90 <
  -4   0  15        0.13        3.00      3.60 <
  -3   0  15        5.06        7.50      3.73 <
  -2   0  15        0.18       -2.85      2.85 <
  -1   0  15        9.12        8.53      3.97 <
   0   0  15        8.26       13.62      4.56 <
   1   0  15        0.01        0.35      3.51 <
   2   0  15        0.48        2.76      4.01 <
  -6   1  15        1.85       -3.05      3.05 <
  -5   1  15        6.62        5.31      3.68 <
  -4   1  15        0.17       -2.54      2.94 <
  -3   1  15        4.19        3.86      3.47 <
  -2   1  15        0.20        1.40      3.36 <
  -1   1  15        0.00       -1.27      3.14 <
   0   1  15        0.69       -1.34      3.14 <
   1   1  15        0.02       -3.09      3.42 <
  -6   2  15        2.29        2.83      3.68 <
  -5   2  15        0.11       -0.61      3.16 <
  -4   2  15        3.39        8.25      4.06 <
  -3   2  15        1.99        1.40      3.40 <
  -2   2  15        2.79        4.50      3.77 <
  -1   2  15        4.00        4.65      3.68 <
   0   2  15        0.09        1.47      3.33 <
  -5   3  15        3.69        1.54      3.44 <
  -4   3  15       16.29       26.34      4.91 o
  -3   3  15        0.14       -2.72      3.20 <
  -2   3  15        1.94       -0.77      3.42 <
  -1   3  15        0.03       -0.37      3.33 <
  -2  -3  16        0.71        1.10      2.78 <
  -1  -3  16        1.05        1.33      2.68 <
  -3  -2  16        4.18        1.82      3.88 <
  -2  -2  16        0.74        4.80      4.32 <
  -1  -2  16       30.20       42.07      6.56 o
 
